# Supplementary material for: Site-specific machine learning predictive fertilization models for potato crops in Eastern Canada
Source: PLoS One. 2020 Aug 7;15(8):e0230888. doi: 10.1371/journal.pone.0230888 (PMC7413527; doi:10.1371/journal.pone.0230888)
Supplement: S5 Table — ‘Potato_df.csv’ file available in ‘data’ repository at https://git.io/JvYxd. (CSV) [file pone.0230888.s005.csv]

NoEssai	NoBloc	NoTraitement	test_type	NtotDose	PtotDose	KtotDose	NsemisDose	NfracDose	LatDD	LonDD	Annee	DatePlantation	DOYplantation	DateRecolte	DOYrecolte	DensitePlants	Long_SC	PrecCropFiveClasses	Cultivar	Maturity5	pHactifMethode	pH1dans1	MOouCtot	MOsol	ExtractifMethode	CaSol	MgSol	Ksol	Bsol	CuSol	ZnSol	FeSol	MnSol	AlSol	AlSolTabi	Psol	Texture	ArgileMesure	SableMesure	SerieSol	SableCentroid	LimonCentroid	ArgileCentroid	m.3a	m.3b	m.3c	RendGros	RendMoy	RendPetit
1	1	1	N	0	190	270	0	0	46.753056	-72.338611	2003	2003-05-19	139	2003-09-17	260	31226	122	Cereal	Goldrush	mid-season	CaCl2	5.062	MO	3.54	Mehlich 3	586.7158672	59.37604831	99.53035894	NA	1.61019792	3.11975847	180.6440792	5.736330091	2081.180812	NA	20.98738007	Sable loameux	1.6	73.2	Pontiac	82.5	12.1	5.4	0.632753174	0.219231704	0.148015122	3.5861	11.4123	3.9458
1	1	2	N	70	190	270	70	0	46.753056	-72.338611	2003	2003-05-19	139	2003-09-17	260	31226	122	Cereal	Goldrush	mid-season	CaCl2	5.062	MO	3.54	Mehlich 3	586.7158672	59.37604831	99.53035894	NA	1.61019792	3.11975847	180.6440792	5.736330091	2081.180812	NA	20.98738007	Sable loameux	1.6	73.2	Pontiac	82.5	12.1	5.4	0.632753174	0.219231704	0.148015122	17.876	17.5599	4.9159
1	1	3	N	100	190	270	100	0	46.753056	-72.338611	2003	2003-05-19	139	2003-09-17	260	31226	122	Cereal	Goldrush	mid-season	CaCl2	5.062	MO	3.54	Mehlich 3	586.7158672	59.37604831	99.53035894	NA	1.61019792	3.11975847	180.6440792	5.736330091	2081.180812	NA	20.98738007	Sable loameux	1.6	73.2	Pontiac	82.5	12.1	5.4	0.632753174	0.219231704	0.148015122	13.0364	13.6795	6.322
1	1	4	N	130	190	270	130	0	46.753056	-72.338611	2003	2003-05-19	139	2003-09-17	260	31226	122	Cereal	Goldrush	mid-season	CaCl2	5.062	MO	3.54	Mehlich 3	586.7158672	59.37604831	99.53035894	NA	1.61019792	3.11975847	180.6440792	5.736330091	2081.180812	NA	20.98738007	Sable loameux	1.6	73.2	Pontiac	82.5	12.1	5.4	0.632753174	0.219231704	0.148015122	17.658	16.241	3.6515
1	1	5	N	160	190	270	160	0	46.753056	-72.338611	2003	2003-05-19	139	2003-09-17	260	31226	122	Cereal	Goldrush	mid-season	CaCl2	5.062	MO	3.54	Mehlich 3	586.7158672	59.37604831	99.53035894	NA	1.61019792	3.11975847	180.6440792	5.736330091	2081.180812	NA	20.98738007	Sable loameux	1.6	73.2	Pontiac	82.5	12.1	5.4	0.632753174	0.219231704	0.148015122	22.345	18.9987	4.6652
1	1	6	N	190	190	270	160	30	46.753056	-72.338611	2003	2003-05-19	139	2003-09-17	260	31226	122	Cereal	Goldrush	mid-season	CaCl2	5.062	MO	3.54	Mehlich 3	586.7158672	59.37604831	99.53035894	NA	1.61019792	3.11975847	180.6440792	5.736330091	2081.180812	NA	20.98738007	Sable loameux	1.6	73.2	Pontiac	82.5	12.1	5.4	0.632753174	0.219231704	0.148015122	19.0859	17.1566	4.7742
1	1	7	N	220	190	270	160	60	46.753056	-72.338611	2003	2003-05-19	139	2003-09-17	260	31226	122	Cereal	Goldrush	mid-season	CaCl2	5.062	MO	3.54	Mehlich 3	586.7158672	59.37604831	99.53035894	NA	1.61019792	3.11975847	180.6440792	5.736330091	2081.180812	NA	20.98738007	Sable loameux	1.6	73.2	Pontiac	82.5	12.1	5.4	0.632753174	0.219231704	0.148015122	20.601	22.2142	3.9785
1	1	8	N	250	190	270	160	90	46.753056	-72.338611	2003	2003-05-19	139	2003-09-17	260	31226	122	Cereal	Goldrush	mid-season	CaCl2	5.062	MO	3.54	Mehlich 3	586.7158672	59.37604831	99.53035894	NA	1.61019792	3.11975847	180.6440792	5.736330091	2081.180812	NA	20.98738007	Sable loameux	1.6	73.2	Pontiac	82.5	12.1	5.4	0.632753174	0.219231704	0.148015122	28.8959	13.0582	5.0576
1	2	1	N	0	190	270	0	0	46.753056	-72.338611	2003	2003-05-19	139	2003-09-17	260	31226	122	Cereal	Goldrush	mid-season	CaCl2	5.166	MO	3.54	Mehlich 3	986.1722187	67.88183532	264.6448774	NA	1.697045883	4.619736015	179.132621	7.919547454	1840.163419	NA	15.90806474	Sable loameux	1.6	73.2	Pontiac	82.5	12.1	5.4	0.632753174	0.219231704	0.148015122	2.3326	8.6001	4.1856
1	2	2	N	70	190	270	70	0	46.753056	-72.338611	2003	2003-05-19	139	2003-09-17	260	31226	122	Cereal	Goldrush	mid-season	CaCl2	5.166	MO	3.54	Mehlich 3	986.1722187	67.88183532	264.6448774	NA	1.697045883	4.619736015	179.132621	7.919547454	1840.163419	NA	15.90806474	Sable loameux	1.6	73.2	Pontiac	82.5	12.1	5.4	0.632753174	0.219231704	0.148015122	10.8019	19.2167	6.2457
1	2	3	N	100	190	270	100	0	46.753056	-72.338611	2003	2003-05-19	139	2003-09-17	260	31226	122	Cereal	Goldrush	mid-season	CaCl2	5.166	MO	3.54	Mehlich 3	986.1722187	67.88183532	264.6448774	NA	1.697045883	4.619736015	179.132621	7.919547454	1840.163419	NA	15.90806474	Sable loameux	1.6	73.2	Pontiac	82.5	12.1	5.4	0.632753174	0.219231704	0.148015122	24.3942	15.9249	4.5017
1	2	4	N	130	190	270	130	0	46.753056	-72.338611	2003	2003-05-19	139	2003-09-17	260	31226	122	Cereal	Goldrush	mid-season	CaCl2	5.166	MO	3.54	Mehlich 3	986.1722187	67.88183532	264.6448774	NA	1.697045883	4.619736015	179.132621	7.919547454	1840.163419	NA	15.90806474	Sable loameux	1.6	73.2	Pontiac	82.5	12.1	5.4	0.632753174	0.219231704	0.148015122	24.2198	14.4207	5.1557
1	2	5	N	160	190	270	160	0	46.753056	-72.338611	2003	2003-05-19	139	2003-09-17	260	31226	122	Cereal	Goldrush	mid-season	CaCl2	5.166	MO	3.54	Mehlich 3	986.1722187	67.88183532	264.6448774	NA	1.697045883	4.619736015	179.132621	7.919547454	1840.163419	NA	15.90806474	Sable loameux	1.6	73.2	Pontiac	82.5	12.1	5.4	0.632753174	0.219231704	0.148015122	20.5247	16.1538	6.2784
1	2	6	N	190	190	270	160	30	46.753056	-72.338611	2003	2003-05-19	139	2003-09-17	260	31226	122	Cereal	Goldrush	mid-season	CaCl2	5.166	MO	3.54	Mehlich 3	986.1722187	67.88183532	264.6448774	NA	1.697045883	4.619736015	179.132621	7.919547454	1840.163419	NA	15.90806474	Sable loameux	1.6	73.2	Pontiac	82.5	12.1	5.4	0.632753174	0.219231704	0.148015122	17.3528	24.0236	7.8698
1	2	7	N	220	190	270	160	60	46.753056	-72.338611	2003	2003-05-19	139	2003-09-17	260	31226	122	Cereal	Goldrush	mid-season	CaCl2	5.166	MO	3.54	Mehlich 3	986.1722187	67.88183532	264.6448774	NA	1.697045883	4.619736015	179.132621	7.919547454	1840.163419	NA	15.90806474	Sable loameux	1.6	73.2	Pontiac	82.5	12.1	5.4	0.632753174	0.219231704	0.148015122	20.3939	16.4263	5.0467
1	2	8	N	250	190	270	160	90	46.753056	-72.338611	2003	2003-05-19	139	2003-09-17	260	31226	122	Cereal	Goldrush	mid-season	CaCl2	5.166	MO	3.54	Mehlich 3	986.1722187	67.88183532	264.6448774	NA	1.697045883	4.619736015	179.132621	7.919547454	1840.163419	NA	15.90806474	Sable loameux	1.6	73.2	Pontiac	82.5	12.1	5.4	0.632753174	0.219231704	0.148015122	23.3696	22.127	4.0875
1	3	1	N	0	190	270	0	0	46.753056	-72.338611	2003	2003-05-19	139	2003-09-17	260	31226	122	Cereal	Goldrush	mid-season	CaCl2	5.107	MO	3.54	Mehlich 3	809.8032447	57.9910252	95.37452537	NA	1.035554021	3.624439075	201.8294788	7.041767346	2061.166724	NA	18.55285847	Sable loameux	1.6	73.2	Pontiac	82.5	12.1	5.4	0.632753174	0.219231704	0.148015122	5.4718	17.113	3.9676
1	3	2	N	70	190	270	70	0	46.753056	-72.338611	2003	2003-05-19	139	2003-09-17	260	31226	122	Cereal	Goldrush	mid-season	CaCl2	5.107	MO	3.54	Mehlich 3	809.8032447	57.9910252	95.37452537	NA	1.035554021	3.624439075	201.8294788	7.041767346	2061.166724	NA	18.55285847	Sable loameux	1.6	73.2	Pontiac	82.5	12.1	5.4	0.632753174	0.219231704	0.148015122	17.2874	14.2681	5.8206
1	3	3	N	100	190	270	100	0	46.753056	-72.338611	2003	2003-05-19	139	2003-09-17	260	31226	122	Cereal	Goldrush	mid-season	CaCl2	5.107	MO	3.54	Mehlich 3	809.8032447	57.9910252	95.37452537	NA	1.035554021	3.624439075	201.8294788	7.041767346	2061.166724	NA	18.55285847	Sable loameux	1.6	73.2	Pontiac	82.5	12.1	5.4	0.632753174	0.219231704	0.148015122	21.7346	16.7642	4.8287
1	3	4	N	130	190	270	130	0	46.753056	-72.338611	2003	2003-05-19	139	2003-09-17	260	31226	122	Cereal	Goldrush	mid-season	CaCl2	5.107	MO	3.54	Mehlich 3	809.8032447	57.9910252	95.37452537	NA	1.035554021	3.624439075	201.8294788	7.041767346	2061.166724	NA	18.55285847	Sable loameux	1.6	73.2	Pontiac	82.5	12.1	5.4	0.632753174	0.219231704	0.148015122	17.9087	16.5462	6.0386
1	3	5	N	160	190	270	160	0	46.753056	-72.338611	2003	2003-05-19	139	2003-09-17	260	31226	122	Cereal	Goldrush	mid-season	CaCl2	5.107	MO	3.54	Mehlich 3	809.8032447	57.9910252	95.37452537	NA	1.035554021	3.624439075	201.8294788	7.041767346	2061.166724	NA	18.55285847	Sable loameux	1.6	73.2	Pontiac	82.5	12.1	5.4	0.632753174	0.219231704	0.148015122	17.8106	19.075	6.976
1	3	6	N	190	190	270	160	30	46.753056	-72.338611	2003	2003-05-19	139	2003-09-17	260	31226	122	Cereal	Goldrush	mid-season	CaCl2	5.107	MO	3.54	Mehlich 3	809.8032447	57.9910252	95.37452537	NA	1.035554021	3.624439075	201.8294788	7.041767346	2061.166724	NA	18.55285847	Sable loameux	1.6	73.2	Pontiac	82.5	12.1	5.4	0.632753174	0.219231704	0.148015122	20.4266	19.4674	6.104
1	3	7	N	220	190	270	160	60	46.753056	-72.338611	2003	2003-05-19	139	2003-09-17	260	31226	122	Cereal	Goldrush	mid-season	CaCl2	5.107	MO	3.54	Mehlich 3	809.8032447	57.9910252	95.37452537	NA	1.035554021	3.624439075	201.8294788	7.041767346	2061.166724	NA	18.55285847	Sable loameux	1.6	73.2	Pontiac	82.5	12.1	5.4	0.632753174	0.219231704	0.148015122	12.6113	22.3123	7.1504
1	3	8	N	250	190	270	160	90	46.753056	-72.338611	2003	2003-05-19	139	2003-09-17	260	31226	122	Cereal	Goldrush	mid-season	CaCl2	5.107	MO	3.54	Mehlich 3	809.8032447	57.9910252	95.37452537	NA	1.035554021	3.624439075	201.8294788	7.041767346	2061.166724	NA	18.55285847	Sable loameux	1.6	73.2	Pontiac	82.5	12.1	5.4	0.632753174	0.219231704	0.148015122	25.0918	24.4269	4.9922
2	1	1	N	0	190	270	0	0	46.753056	-72.338611	2003	2003-05-19	139	2003-09-17	260	31226	122	Cereal	Eramosa	early	CaCl2	5.381	MO	3.4	Mehlich 3	1321.477428	80.02735978	181.497948	NA	1.436388509	3.488372093	186.8331053	9.233926129	1788.816689	NA	37.05485602	Sable loameux	1.6	73.2	Pontiac	82.5	12.1	5.4	0.632753174	0.219231704	0.148015122	3.0847	5.1775	4.7633
2	1	2	N	70	190	270	70	0	46.753056	-72.338611	2003	2003-05-19	139	2003-09-17	260	31226	122	Cereal	Eramosa	early	CaCl2	5.381	MO	3.4	Mehlich 3	1321.477428	80.02735978	181.497948	NA	1.436388509	3.488372093	186.8331053	9.233926129	1788.816689	NA	37.05485602	Sable loameux	1.6	73.2	Pontiac	82.5	12.1	5.4	0.632753174	0.219231704	0.148015122	12.0118	10.3441	6.1258
2	1	3	N	100	190	270	100	0	46.753056	-72.338611	2003	2003-05-19	139	2003-09-17	260	31226	122	Cereal	Eramosa	early	CaCl2	5.381	MO	3.4	Mehlich 3	1321.477428	80.02735978	181.497948	NA	1.436388509	3.488372093	186.8331053	9.233926129	1788.816689	NA	37.05485602	Sable loameux	1.6	73.2	Pontiac	82.5	12.1	5.4	0.632753174	0.219231704	0.148015122	23.3696	14.8349	4.578
2	1	4	N	130	190	270	130	0	46.753056	-72.338611	2003	2003-05-19	139	2003-09-17	260	31226	122	Cereal	Eramosa	early	CaCl2	5.381	MO	3.4	Mehlich 3	1321.477428	80.02735978	181.497948	NA	1.436388509	3.488372093	186.8331053	9.233926129	1788.816689	NA	37.05485602	Sable loameux	1.6	73.2	Pontiac	82.5	12.1	5.4	0.632753174	0.219231704	0.148015122	23.9255	8.4039	4.9377
2	1	5	N	160	190	270	130	30	46.753056	-72.338611	2003	2003-05-19	139	2003-09-17	260	31226	122	Cereal	Eramosa	early	CaCl2	5.381	MO	3.4	Mehlich 3	1321.477428	80.02735978	181.497948	NA	1.436388509	3.488372093	186.8331053	9.233926129	1788.816689	NA	37.05485602	Sable loameux	1.6	73.2	Pontiac	82.5	12.1	5.4	0.632753174	0.219231704	0.148015122	36.2534	12.6004	2.8885
2	1	6	N	190	190	270	130	60	46.753056	-72.338611	2003	2003-05-19	139	2003-09-17	260	31226	122	Cereal	Eramosa	early	CaCl2	5.381	MO	3.4	Mehlich 3	1321.477428	80.02735978	181.497948	NA	1.436388509	3.488372093	186.8331053	9.233926129	1788.816689	NA	37.05485602	Sable loameux	1.6	73.2	Pontiac	82.5	12.1	5.4	0.632753174	0.219231704	0.148015122	19.8925	11.5867	3.0629
2	1	7	N	220	190	270	130	90	46.753056	-72.338611	2003	2003-05-19	139	2003-09-17	260	31226	122	Cereal	Eramosa	early	CaCl2	5.381	MO	3.4	Mehlich 3	1321.477428	80.02735978	181.497948	NA	1.436388509	3.488372093	186.8331053	9.233926129	1788.816689	NA	37.05485602	Sable loameux	1.6	73.2	Pontiac	82.5	12.1	5.4	0.632753174	0.219231704	0.148015122	39.1092	9.156	2.6596
2	1	8	N	250	190	270	130	120	46.753056	-72.338611	2003	2003-05-19	139	2003-09-17	260	31226	122	Cereal	Eramosa	early	CaCl2	5.381	MO	3.4	Mehlich 3	1321.477428	80.02735978	181.497948	NA	1.436388509	3.488372093	186.8331053	9.233926129	1788.816689	NA	37.05485602	Sable loameux	1.6	73.2	Pontiac	82.5	12.1	5.4	0.632753174	0.219231704	0.148015122	25.1245	10.2569	6.3656
2	2	1	N	0	190	270	0	0	46.753056	-72.338611	2003	2003-05-19	139	2003-09-17	260	31226	122	Cereal	Eramosa	early	CaCl2	5.144	MO	3.4	Mehlich 3	935.0781781	80.55744392	157.1380014	NA	0.815771584	3.161114888	192.5220938	7.13800136	2026.682529	NA	37.69809993	Sable loameux	1.6	73.2	Pontiac	82.5	12.1	5.4	0.632753174	0.219231704	0.148015122	2.6378	4.905	4.7306
2	2	2	N	70	190	270	70	0	46.753056	-72.338611	2003	2003-05-19	139	2003-09-17	260	31226	122	Cereal	Eramosa	early	CaCl2	5.144	MO	3.4	Mehlich 3	935.0781781	80.55744392	157.1380014	NA	0.815771584	3.161114888	192.5220938	7.13800136	2026.682529	NA	37.69809993	Sable loameux	1.6	73.2	Pontiac	82.5	12.1	5.4	0.632753174	0.219231704	0.148015122	26.3562	10.4858	3.5098
2	2	3	N	100	190	270	100	0	46.753056	-72.338611	2003	2003-05-19	139	2003-09-17	260	31226	122	Cereal	Eramosa	early	CaCl2	5.144	MO	3.4	Mehlich 3	935.0781781	80.55744392	157.1380014	NA	0.815771584	3.161114888	192.5220938	7.13800136	2026.682529	NA	37.69809993	Sable loameux	1.6	73.2	Pontiac	82.5	12.1	5.4	0.632753174	0.219231704	0.148015122	26.8031	11.5322	5.2102
2	2	4	N	130	190	270	130	0	46.753056	-72.338611	2003	2003-05-19	139	2003-09-17	260	31226	122	Cereal	Eramosa	early	CaCl2	5.144	MO	3.4	Mehlich 3	935.0781781	80.55744392	157.1380014	NA	0.815771584	3.161114888	192.5220938	7.13800136	2026.682529	NA	37.69809993	Sable loameux	1.6	73.2	Pontiac	82.5	12.1	5.4	0.632753174	0.219231704	0.148015122	35.3814	13.625	4.2292
2	2	5	N	160	190	270	130	30	46.753056	-72.338611	2003	2003-05-19	139	2003-09-17	260	31226	122	Cereal	Eramosa	early	CaCl2	5.144	MO	3.4	Mehlich 3	935.0781781	80.55744392	157.1380014	NA	0.815771584	3.161114888	192.5220938	7.13800136	2026.682529	NA	37.69809993	Sable loameux	1.6	73.2	Pontiac	82.5	12.1	5.4	0.632753174	0.219231704	0.148015122	36.5041	7.3684	2.616
2	2	6	N	190	190	270	130	60	46.753056	-72.338611	2003	2003-05-19	139	2003-09-17	260	31226	122	Cereal	Eramosa	early	CaCl2	5.144	MO	3.4	Mehlich 3	935.0781781	80.55744392	157.1380014	NA	0.815771584	3.161114888	192.5220938	7.13800136	2026.682529	NA	37.69809993	Sable loameux	1.6	73.2	Pontiac	82.5	12.1	5.4	0.632753174	0.219231704	0.148015122	26.7486	11.2815	2.943
2	2	7	N	220	190	270	130	90	46.753056	-72.338611	2003	2003-05-19	139	2003-09-17	260	31226	122	Cereal	Eramosa	early	CaCl2	5.144	MO	3.4	Mehlich 3	935.0781781	80.55744392	157.1380014	NA	0.815771584	3.161114888	192.5220938	7.13800136	2026.682529	NA	37.69809993	Sable loameux	1.6	73.2	Pontiac	82.5	12.1	5.4	0.632753174	0.219231704	0.148015122	43.2512	17.0476	3.4444
2	2	8	N	250	190	270	130	120	46.753056	-72.338611	2003	2003-05-19	139	2003-09-17	260	31226	122	Cereal	Eramosa	early	CaCl2	5.144	MO	3.4	Mehlich 3	935.0781781	80.55744392	157.1380014	NA	0.815771584	3.161114888	192.5220938	7.13800136	2026.682529	NA	37.69809993	Sable loameux	1.6	73.2	Pontiac	82.5	12.1	5.4	0.632753174	0.219231704	0.148015122	17.6689	14.3662	5.4282
2	3	1	N	0	190	270	0	0	46.753056	-72.338611	2003	2003-05-19	139	2003-09-17	260	31226	122	Cereal	Eramosa	early	CaCl2	4.954	MO	3.4	Mehlich 3	646.1988304	60.4288499	114.619883	NA	1.072124756	2.729044834	189.668616	4.873294347	1996.491228	NA	60.97795322	Sable loameux	1.6	73.2	Pontiac	82.5	12.1	5.4	0.632753174	0.219231704	0.148015122	0	4.9486	4.8941
2	3	2	N	70	190	270	70	0	46.753056	-72.338611	2003	2003-05-19	139	2003-09-17	260	31226	122	Cereal	Eramosa	early	CaCl2	4.954	MO	3.4	Mehlich 3	646.1988304	60.4288499	114.619883	NA	1.072124756	2.729044834	189.668616	4.873294347	1996.491228	NA	60.97795322	Sable loameux	1.6	73.2	Pontiac	82.5	12.1	5.4	0.632753174	0.219231704	0.148015122	23.1189	10.7474	3.4662
2	3	3	N	100	190	270	100	0	46.753056	-72.338611	2003	2003-05-19	139	2003-09-17	260	31226	122	Cereal	Eramosa	early	CaCl2	4.954	MO	3.4	Mehlich 3	646.1988304	60.4288499	114.619883	NA	1.072124756	2.729044834	189.668616	4.873294347	1996.491228	NA	60.97795322	Sable loameux	1.6	73.2	Pontiac	82.5	12.1	5.4	0.632753174	0.219231704	0.148015122	14.279	8.938	5.1993
2	3	4	N	130	190	270	130	0	46.753056	-72.338611	2003	2003-05-19	139	2003-09-17	260	31226	122	Cereal	Eramosa	early	CaCl2	4.954	MO	3.4	Mehlich 3	646.1988304	60.4288499	114.619883	NA	1.072124756	2.729044834	189.668616	4.873294347	1996.491228	NA	60.97795322	Sable loameux	1.6	73.2	Pontiac	82.5	12.1	5.4	0.632753174	0.219231704	0.148015122	28.4599	10.6602	5.7116
2	3	5	N	160	190	270	130	30	46.753056	-72.338611	2003	2003-05-19	139	2003-09-17	260	31226	122	Cereal	Eramosa	early	CaCl2	4.954	MO	3.4	Mehlich 3	646.1988304	60.4288499	114.619883	NA	1.072124756	2.729044834	189.668616	4.873294347	1996.491228	NA	60.97795322	Sable loameux	1.6	73.2	Pontiac	82.5	12.1	5.4	0.632753174	0.219231704	0.148015122	24.0454	6.1367	3.8368
2	3	6	N	190	190	270	130	60	46.753056	-72.338611	2003	2003-05-19	139	2003-09-17	260	31226	122	Cereal	Eramosa	early	CaCl2	4.954	MO	3.4	Mehlich 3	646.1988304	60.4288499	114.619883	NA	1.072124756	2.729044834	189.668616	4.873294347	1996.491228	NA	60.97795322	Sable loameux	1.6	73.2	Pontiac	82.5	12.1	5.4	0.632753174	0.219231704	0.148015122	28.6561	8.6001	3.597
2	3	7	N	220	190	270	130	90	46.753056	-72.338611	2003	2003-05-19	139	2003-09-17	260	31226	122	Cereal	Eramosa	early	CaCl2	4.954	MO	3.4	Mehlich 3	646.1988304	60.4288499	114.619883	NA	1.072124756	2.729044834	189.668616	4.873294347	1996.491228	NA	60.97795322	Sable loameux	1.6	73.2	Pontiac	82.5	12.1	5.4	0.632753174	0.219231704	0.148015122	27.7514	15.5107	3.27
2	3	8	N	250	190	270	130	120	46.753056	-72.338611	2003	2003-05-19	139	2003-09-17	260	31226	122	Cereal	Eramosa	early	CaCl2	4.954	MO	3.4	Mehlich 3	646.1988304	60.4288499	114.619883	NA	1.072124756	2.729044834	189.668616	4.873294347	1996.491228	NA	60.97795322	Sable loameux	1.6	73.2	Pontiac	82.5	12.1	5.4	0.632753174	0.219231704	0.148015122	24.5141	8.7309	2.9866
3	1	1	N	0	190	270	0	0	46.764444	-72.330833	2004	2004-05-30	151	2004-09-27	271	31226	121	HRC	Goldrush	mid-season	CaCl2	4.56	Ctot	3.144	Mehlich 3	308.1570997	46.22356495	193.4138973	NA	1.540785498	1.450151057	151.0876133	5.709969789	1784.138973	NA	53.17006042	Loam sableux	5.2	51.4	Ivry	64.5	25	10.5	0.010876537	0.956636471	0.032486992	19.8925	12.930125	3.7536875
3	1	2	N	70	190	270	70	0	46.764444	-72.330833	2004	2004-05-30	151	2004-09-27	271	31226	121	HRC	Goldrush	mid-season	CaCl2	4.56	Ctot	3.144	Mehlich 3	308.1570997	46.22356495	193.4138973	NA	1.540785498	1.450151057	151.0876133	5.709969789	1784.138973	NA	53.17006042	Loam sableux	5.2	51.4	Ivry	64.5	25	10.5	0.010876537	0.956636471	0.032486992	34.79825	20.7168125	5.4295625
3	1	3	N	100	190	270	100	0	46.764444	-72.330833	2004	2004-05-30	151	2004-09-27	271	31226	121	HRC	Goldrush	mid-season	CaCl2	4.56	Ctot	3.144	Mehlich 3	308.1570997	46.22356495	193.4138973	NA	1.540785498	1.450151057	151.0876133	5.709969789	1784.138973	NA	53.17006042	Loam sableux	5.2	51.4	Ivry	64.5	25	10.5	0.010876537	0.956636471	0.032486992	28.4830625	13.70675	3.0996875
3	1	4	N	130	190	270	130	0	46.764444	-72.330833	2004	2004-05-30	151	2004-09-27	271	31226	121	HRC	Goldrush	mid-season	CaCl2	4.56	Ctot	3.144	Mehlich 3	308.1570997	46.22356495	193.4138973	NA	1.540785498	1.450151057	151.0876133	5.709969789	1784.138973	NA	53.17006042	Loam sableux	5.2	51.4	Ivry	64.5	25	10.5	0.010876537	0.956636471	0.032486992	30.27475	15.61425	5.2524375
3	1	5	N	160	190	270	160	0	46.764444	-72.330833	2004	2004-05-30	151	2004-09-27	271	31226	121	HRC	Goldrush	mid-season	CaCl2	4.56	Ctot	3.144	Mehlich 3	308.1570997	46.22356495	193.4138973	NA	1.540785498	1.450151057	151.0876133	5.709969789	1784.138973	NA	53.17006042	Loam sableux	5.2	51.4	Ivry	64.5	25	10.5	0.010876537	0.956636471	0.032486992	27.0388125	11.213375	5.054875
3	1	6	N	190	190	270	160	30	46.764444	-72.330833	2004	2004-05-30	151	2004-09-27	271	31226	121	HRC	Goldrush	mid-season	CaCl2	4.56	Ctot	3.144	Mehlich 3	308.1570997	46.22356495	193.4138973	NA	1.540785498	1.450151057	151.0876133	5.709969789	1784.138973	NA	53.17006042	Loam sableux	5.2	51.4	Ivry	64.5	25	10.5	0.010876537	0.956636471	0.032486992	33.858125	15.7300625	4.98675
3	1	7	N	220	190	270	160	60	46.764444	-72.330833	2004	2004-05-30	151	2004-09-27	271	31226	121	HRC	Goldrush	mid-season	CaCl2	4.56	Ctot	3.144	Mehlich 3	308.1570997	46.22356495	193.4138973	NA	1.540785498	1.450151057	151.0876133	5.709969789	1784.138973	NA	53.17006042	Loam sableux	5.2	51.4	Ivry	64.5	25	10.5	0.010876537	0.956636471	0.032486992	37.727625	16.5748125	4.00575
3	1	8	N	250	190	270	160	90	46.764444	-72.330833	2004	2004-05-30	151	2004-09-27	271	31226	121	HRC	Goldrush	mid-season	CaCl2	4.56	Ctot	3.144	Mehlich 3	308.1570997	46.22356495	193.4138973	NA	1.540785498	1.450151057	151.0876133	5.709969789	1784.138973	NA	53.17006042	Loam sableux	5.2	51.4	Ivry	64.5	25	10.5	0.010876537	0.956636471	0.032486992	39.785	17.113	3.815
3	1	9	N	190	190	270	190	0	46.764444	-72.330833	2004	2004-05-30	151	2004-09-27	271	31226	121	HRC	Goldrush	mid-season	CaCl2	4.56	Ctot	3.144	Mehlich 3	308.1570997	46.22356495	193.4138973	NA	1.540785498	1.450151057	151.0876133	5.709969789	1784.138973	NA	53.17006042	Loam sableux	5.2	51.4	Ivry	64.5	25	10.5	0.010876537	0.956636471	0.032486992	39.8054375	18.9728125	3.120125
3	1	10	N	220	190	270	220	0	46.764444	-72.330833	2004	2004-05-30	151	2004-09-27	271	31226	121	HRC	Goldrush	mid-season	CaCl2	4.56	Ctot	3.144	Mehlich 3	308.1570997	46.22356495	193.4138973	NA	1.540785498	1.450151057	151.0876133	5.709969789	1784.138973	NA	53.17006042	Loam sableux	5.2	51.4	Ivry	64.5	25	10.5	0.010876537	0.956636471	0.032486992	36.97825	17.126625	3.1950625
3	1	11	N	250	190	270	250	0	46.764444	-72.330833	2004	2004-05-30	151	2004-09-27	271	31226	121	HRC	Goldrush	mid-season	CaCl2	4.56	Ctot	3.144	Mehlich 3	308.1570997	46.22356495	193.4138973	NA	1.540785498	1.450151057	151.0876133	5.709969789	1784.138973	NA	53.17006042	Loam sableux	5.2	51.4	Ivry	64.5	25	10.5	0.010876537	0.956636471	0.032486992	40.943125	18.2370625	3.2904375
3	2	1	N	0	190	270	0	0	46.764444	-72.330833	2004	2004-05-30	151	2004-09-27	271	31226	121	HRC	Goldrush	mid-season	CaCl2	4.585	Ctot	3.393	Mehlich 3	175.3846154	17.53846154	249.6	NA	1.846153846	1.2	141.8769231	5.446153846	1775.815385	NA	64.42453846	Loam sableux	5.2	51.4	Ivry	64.5	25	10.5	0.010876537	0.956636471	0.032486992	26.446125	14.85125	4.796
3	2	2	N	70	190	270	70	0	46.764444	-72.330833	2004	2004-05-30	151	2004-09-27	271	31226	121	HRC	Goldrush	mid-season	CaCl2	4.585	Ctot	3.393	Mehlich 3	175.3846154	17.53846154	249.6	NA	1.846153846	1.2	141.8769231	5.446153846	1775.815385	NA	64.42453846	Loam sableux	5.2	51.4	Ivry	64.5	25	10.5	0.010876537	0.956636471	0.032486992	20.73725	12.5418125	3.6174375
3	2	3	N	100	190	270	100	0	46.764444	-72.330833	2004	2004-05-30	151	2004-09-27	271	31226	121	HRC	Goldrush	mid-season	CaCl2	4.585	Ctot	3.393	Mehlich 3	175.3846154	17.53846154	249.6	NA	1.846153846	1.2	141.8769231	5.446153846	1775.815385	NA	64.42453846	Loam sableux	5.2	51.4	Ivry	64.5	25	10.5	0.010876537	0.956636471	0.032486992	25.1994375	13.92475	5.4295625
3	2	4	N	130	190	270	130	0	46.764444	-72.330833	2004	2004-05-30	151	2004-09-27	271	31226	121	HRC	Goldrush	mid-season	CaCl2	4.585	Ctot	3.393	Mehlich 3	175.3846154	17.53846154	249.6	NA	1.846153846	1.2	141.8769231	5.446153846	1775.815385	NA	64.42453846	Loam sableux	5.2	51.4	Ivry	64.5	25	10.5	0.010876537	0.956636471	0.032486992	20.4306875	12.01725	4.2850625
3	2	5	N	160	190	270	160	0	46.764444	-72.330833	2004	2004-05-30	151	2004-09-27	271	31226	121	HRC	Goldrush	mid-season	CaCl2	4.585	Ctot	3.393	Mehlich 3	175.3846154	17.53846154	249.6	NA	1.846153846	1.2	141.8769231	5.446153846	1775.815385	NA	64.42453846	Loam sableux	5.2	51.4	Ivry	64.5	25	10.5	0.010876537	0.956636471	0.032486992	26.1395625	15.9889375	2.820375
3	2	6	N	190	190	270	160	30	46.764444	-72.330833	2004	2004-05-30	151	2004-09-27	271	31226	121	HRC	Goldrush	mid-season	CaCl2	4.585	Ctot	3.393	Mehlich 3	175.3846154	17.53846154	249.6	NA	1.846153846	1.2	141.8769231	5.446153846	1775.815385	NA	64.42453846	Loam sableux	5.2	51.4	Ivry	64.5	25	10.5	0.010876537	0.956636471	0.032486992	29.3686875	14.2585625	4.6325
3	2	7	N	220	190	270	160	60	46.764444	-72.330833	2004	2004-05-30	151	2004-09-27	271	31226	121	HRC	Goldrush	mid-season	CaCl2	4.585	Ctot	3.393	Mehlich 3	175.3846154	17.53846154	249.6	NA	1.846153846	1.2	141.8769231	5.446153846	1775.815385	NA	64.42453846	Loam sableux	5.2	51.4	Ivry	64.5	25	10.5	0.010876537	0.956636471	0.032486992	26.5755625	13.7680625	4.76875
3	2	8	N	250	190	270	160	90	46.764444	-72.330833	2004	2004-05-30	151	2004-09-27	271	31226	121	HRC	Goldrush	mid-season	CaCl2	4.585	Ctot	3.393	Mehlich 3	175.3846154	17.53846154	249.6	NA	1.846153846	1.2	141.8769231	5.446153846	1775.815385	NA	64.42453846	Loam sableux	5.2	51.4	Ivry	64.5	25	10.5	0.010876537	0.956636471	0.032486992	31.4124375	16.145625	2.4865625
3	2	9	N	190	190	270	190	0	46.764444	-72.330833	2004	2004-05-30	151	2004-09-27	271	31226	121	HRC	Goldrush	mid-season	CaCl2	4.585	Ctot	3.393	Mehlich 3	175.3846154	17.53846154	249.6	NA	1.846153846	1.2	141.8769231	5.446153846	1775.815385	NA	64.42453846	Loam sableux	5.2	51.4	Ivry	64.5	25	10.5	0.010876537	0.956636471	0.032486992	31.90975	17.767	5.981375
3	2	10	N	220	190	270	220	0	46.764444	-72.330833	2004	2004-05-30	151	2004-09-27	271	31226	121	HRC	Goldrush	mid-season	CaCl2	4.585	Ctot	3.393	Mehlich 3	175.3846154	17.53846154	249.6	NA	1.846153846	1.2	141.8769231	5.446153846	1775.815385	NA	64.42453846	Loam sableux	5.2	51.4	Ivry	64.5	25	10.5	0.010876537	0.956636471	0.032486992	34.784625	16.0979375	1.853
3	2	11	N	250	190	270	250	0	46.764444	-72.330833	2004	2004-05-30	151	2004-09-27	271	31226	121	HRC	Goldrush	mid-season	CaCl2	4.585	Ctot	3.393	Mehlich 3	175.3846154	17.53846154	249.6	NA	1.846153846	1.2	141.8769231	5.446153846	1775.815385	NA	64.42453846	Loam sableux	5.2	51.4	Ivry	64.5	25	10.5	0.010876537	0.956636471	0.032486992	29.5594375	12.385125	1.7235625
3	3	1	N	0	190	270	0	0	46.764444	-72.330833	2004	2004-05-30	151	2004-09-27	271	31226	121	HRC	Goldrush	mid-season	CaCl2	4.535	Ctot	3.274	Mehlich 3	175.7009346	26.1682243	234.8598131	NA	1.682242991	1.401869159	126.4485981	4.76635514	1842.616822	NA	66.71317757	Loam sableux	5.2	51.4	Ivry	64.5	25	10.5	0.010876537	0.956636471	0.032486992	23.584875	13.1549375	4.1760625
3	3	2	N	70	190	270	70	0	46.764444	-72.330833	2004	2004-05-30	151	2004-09-27	271	31226	121	HRC	Goldrush	mid-season	CaCl2	4.535	Ctot	3.274	Mehlich 3	175.7009346	26.1682243	234.8598131	NA	1.682242991	1.401869159	126.4485981	4.76635514	1842.616822	NA	66.71317757	Loam sableux	5.2	51.4	Ivry	64.5	25	10.5	0.010876537	0.956636471	0.032486992	22.4880625	11.7379375	4.1965
3	3	3	N	100	190	270	100	0	46.764444	-72.330833	2004	2004-05-30	151	2004-09-27	271	31226	121	HRC	Goldrush	mid-season	CaCl2	4.535	Ctot	3.274	Mehlich 3	175.7009346	26.1682243	234.8598131	NA	1.682242991	1.401869159	126.4485981	4.76635514	1842.616822	NA	66.71317757	Loam sableux	5.2	51.4	Ivry	64.5	25	10.5	0.010876537	0.956636471	0.032486992	29.648	13.257125	3.7673125
3	3	4	N	130	190	270	130	0	46.764444	-72.330833	2004	2004-05-30	151	2004-09-27	271	31226	121	HRC	Goldrush	mid-season	CaCl2	4.535	Ctot	3.274	Mehlich 3	175.7009346	26.1682243	234.8598131	NA	1.682242991	1.401869159	126.4485981	4.76635514	1842.616822	NA	66.71317757	Loam sableux	5.2	51.4	Ivry	64.5	25	10.5	0.010876537	0.956636471	0.032486992	33.9058125	16.023	4.7619375
3	3	5	N	160	190	270	160	0	46.764444	-72.330833	2004	2004-05-30	151	2004-09-27	271	31226	121	HRC	Goldrush	mid-season	CaCl2	4.535	Ctot	3.274	Mehlich 3	175.7009346	26.1682243	234.8598131	NA	1.682242991	1.401869159	126.4485981	4.76635514	1842.616822	NA	66.71317757	Loam sableux	5.2	51.4	Ivry	64.5	25	10.5	0.010876537	0.956636471	0.032486992	26.67775	15.9344375	2.75225
3	3	6	N	190	190	270	160	30	46.764444	-72.330833	2004	2004-05-30	151	2004-09-27	271	31226	121	HRC	Goldrush	mid-season	CaCl2	4.535	Ctot	3.274	Mehlich 3	175.7009346	26.1682243	234.8598131	NA	1.682242991	1.401869159	126.4485981	4.76635514	1842.616822	NA	66.71317757	Loam sableux	5.2	51.4	Ivry	64.5	25	10.5	0.010876537	0.956636471	0.032486992	28.994	12.34425	4.7891875
3	3	7	N	220	190	270	160	60	46.764444	-72.330833	2004	2004-05-30	151	2004-09-27	271	31226	121	HRC	Goldrush	mid-season	CaCl2	4.535	Ctot	3.274	Mehlich 3	175.7009346	26.1682243	234.8598131	NA	1.682242991	1.401869159	126.4485981	4.76635514	1842.616822	NA	66.71317757	Loam sableux	5.2	51.4	Ivry	64.5	25	10.5	0.010876537	0.956636471	0.032486992	29.1575	12.8143125	5.7429375
3	3	8	N	250	190	270	160	90	46.764444	-72.330833	2004	2004-05-30	151	2004-09-27	271	31226	121	HRC	Goldrush	mid-season	CaCl2	4.535	Ctot	3.274	Mehlich 3	175.7009346	26.1682243	234.8598131	NA	1.682242991	1.401869159	126.4485981	4.76635514	1842.616822	NA	66.71317757	Loam sableux	5.2	51.4	Ivry	64.5	25	10.5	0.010876537	0.956636471	0.032486992	29.18475	13.37975	3.828625
3	3	9	N	190	190	270	190	0	46.764444	-72.330833	2004	2004-05-30	151	2004-09-27	271	31226	121	HRC	Goldrush	mid-season	CaCl2	4.535	Ctot	3.274	Mehlich 3	175.7009346	26.1682243	234.8598131	NA	1.682242991	1.401869159	126.4485981	4.76635514	1842.616822	NA	66.71317757	Loam sableux	5.2	51.4	Ivry	64.5	25	10.5	0.010876537	0.956636471	0.032486992	28.2650625	13.011875	2.7795
3	3	10	N	220	190	270	220	0	46.764444	-72.330833	2004	2004-05-30	151	2004-09-27	271	31226	121	HRC	Goldrush	mid-season	CaCl2	4.535	Ctot	3.274	Mehlich 3	175.7009346	26.1682243	234.8598131	NA	1.682242991	1.401869159	126.4485981	4.76635514	1842.616822	NA	66.71317757	Loam sableux	5.2	51.4	Ivry	64.5	25	10.5	0.010876537	0.956636471	0.032486992	37.35975	20.669125	3.474375
3	3	11	N	250	190	270	250	0	46.764444	-72.330833	2004	2004-05-30	151	2004-09-27	271	31226	121	HRC	Goldrush	mid-season	CaCl2	4.535	Ctot	3.274	Mehlich 3	175.7009346	26.1682243	234.8598131	NA	1.682242991	1.401869159	126.4485981	4.76635514	1842.616822	NA	66.71317757	Loam sableux	5.2	51.4	Ivry	64.5	25	10.5	0.010876537	0.956636471	0.032486992	35.88825	16.81325	2.58875
4	1	1	N	0	180	160	0	0	48.797222	-72.2425	2004	2004-05-31	152	2004-09-20	264	47517	113	Grassland	Bijou Rouge	early	CaCl2	5.1	Ctot	2.427	Mehlich 3	544.2223554	37.0239725	66.03877419	NA	0.710723962	1.714087419	74.71759595	5.69906035	1480.660179	NA	43.03611924	Loam sableux	3	60.5	Parent	64.5	25	10.5	0.032178608	0.876202652	0.091618739	0	12.73740201	7.496802685
4	1	2	N	35	180	160	35	0	48.797222	-72.2425	2004	2004-05-31	152	2004-09-20	264	47517	113	Grassland	Bijou Rouge	early	CaCl2	5.1	Ctot	2.427	Mehlich 3	544.2223554	37.0239725	66.03877419	NA	0.710723962	1.714087419	74.71759595	5.69906035	1480.660179	NA	43.03611924	Loam sableux	3	60.5	Parent	64.5	25	10.5	0.032178608	0.876202652	0.091618739	0.895318792	18.36000403	15.75761074
4	1	3	N	70	180	160	70	0	48.797222	-72.2425	2004	2004-05-31	152	2004-09-20	264	47517	113	Grassland	Bijou Rouge	early	CaCl2	5.1	Ctot	2.427	Mehlich 3	544.2223554	37.0239725	66.03877419	NA	0.710723962	1.714087419	74.71759595	5.69906035	1480.660179	NA	43.03611924	Loam sableux	3	60.5	Parent	64.5	25	10.5	0.032178608	0.876202652	0.091618739	0	17.63181141	18.51519262
4	1	4	N	105	180	160	105	0	48.797222	-72.2425	2004	2004-05-31	152	2004-09-20	264	47517	113	Grassland	Bijou Rouge	early	CaCl2	5.1	Ctot	2.427	Mehlich 3	544.2223554	37.0239725	66.03877419	NA	0.710723962	1.714087419	74.71759595	5.69906035	1480.660179	NA	43.03611924	Loam sableux	3	60.5	Parent	64.5	25	10.5	0.032178608	0.876202652	0.091618739	0.931131544	26.0119953	15.28010738
4	1	5	N	140	180	160	140	0	48.797222	-72.2425	2004	2004-05-31	152	2004-09-20	264	47517	113	Grassland	Bijou Rouge	early	CaCl2	5.1	Ctot	2.427	Mehlich 3	544.2223554	37.0239725	66.03877419	NA	0.710723962	1.714087419	74.71759595	5.69906035	1480.660179	NA	43.03611924	Loam sableux	3	60.5	Parent	64.5	25	10.5	0.032178608	0.876202652	0.091618739	4.655657718	27.09831544	7.293863758
4	1	6	N	175	180	160	175	0	48.797222	-72.2425	2004	2004-05-31	152	2004-09-20	264	47517	113	Grassland	Bijou Rouge	early	CaCl2	5.1	Ctot	2.427	Mehlich 3	544.2223554	37.0239725	66.03877419	NA	0.710723962	1.714087419	74.71759595	5.69906035	1480.660179	NA	43.03611924	Loam sableux	3	60.5	Parent	64.5	25	10.5	0.032178608	0.876202652	0.091618739	0.931131544	32.00466242	7.472927517
4	2	1	N	0	180	160	0	0	48.797222	-72.2425	2004	2004-05-31	152	2004-09-20	264	47517	113	Grassland	Bijou Rouge	early	CaCl2	5.1	Ctot	2.485666667	Mehlich 3	524.2577345	28.23692959	83.88090207	NA	1.076426563	1.458069023	67.74695139	5.005776843	1533.130562	NA	19.34525537	Loam sableux	3	60.5	Parent	64.5	25	10.5	0.032178608	0.876202652	0.091618739	0	8.18918255	14.83841678
4	2	2	N	35	180	160	35	0	48.797222	-72.2425	2004	2004-05-31	152	2004-09-20	264	47517	113	Grassland	Bijou Rouge	early	CaCl2	5.1	Ctot	2.485666667	Mehlich 3	524.2577345	28.23692959	83.88090207	NA	1.076426563	1.458069023	67.74695139	5.005776843	1533.130562	NA	19.34525537	Loam sableux	3	60.5	Parent	64.5	25	10.5	0.032178608	0.876202652	0.091618739	0.740130201	17.8586255	12.65383893
4	2	3	N	70	180	160	70	0	48.797222	-72.2425	2004	2004-05-31	152	2004-09-20	264	47517	113	Grassland	Bijou Rouge	early	CaCl2	5.1	Ctot	2.485666667	Mehlich 3	524.2577345	28.23692959	83.88090207	NA	1.076426563	1.458069023	67.74695139	5.005776843	1533.130562	NA	19.34525537	Loam sableux	3	60.5	Parent	64.5	25	10.5	0.032178608	0.876202652	0.091618739	0.811755705	18.41969195	15.07716846
4	2	4	N	105	180	160	105	0	48.797222	-72.2425	2004	2004-05-31	152	2004-09-20	264	47517	113	Grassland	Bijou Rouge	early	CaCl2	5.1	Ctot	2.485666667	Mehlich 3	524.2577345	28.23692959	83.88090207	NA	1.076426563	1.458069023	67.74695139	5.005776843	1533.130562	NA	19.34525537	Loam sableux	3	60.5	Parent	64.5	25	10.5	0.032178608	0.876202652	0.091618739	3.664838255	19.74476376	8.8935
4	2	5	N	140	180	160	140	0	48.797222	-72.2425	2004	2004-05-31	152	2004-09-20	264	47517	113	Grassland	Bijou Rouge	early	CaCl2	5.1	Ctot	2.485666667	Mehlich 3	524.2577345	28.23692959	83.88090207	NA	1.076426563	1.458069023	67.74695139	5.005776843	1533.130562	NA	19.34525537	Loam sableux	3	60.5	Parent	64.5	25	10.5	0.032178608	0.876202652	0.091618739	3.5574	25.97618255	9.000938255
4	2	6	N	175	180	160	175	0	48.797222	-72.2425	2004	2004-05-31	152	2004-09-20	264	47517	113	Grassland	Bijou Rouge	early	CaCl2	5.1	Ctot	2.485666667	Mehlich 3	524.2577345	28.23692959	83.88090207	NA	1.076426563	1.458069023	67.74695139	5.005776843	1533.130562	NA	19.34525537	Loam sableux	3	60.5	Parent	64.5	25	10.5	0.032178608	0.876202652	0.091618739	5.049597987	22.26359396	9.932069799
4	3	1	N	0	180	160	0	0	48.797222	-72.2425	2004	2004-05-31	152	2004-09-20	264	47517	113	Grassland	Bijou Rouge	early	CaCl2	5.1	Ctot	2.032666667	Mehlich 3	400.139237	28.64318917	79.09560225	NA	1.073570679	3.066266093	75.88490457	5.862733757	1435.604021	NA	35.83110865	Loam sableux	3	60.5	Parent	64.5	25	10.5	0.032178608	0.876202652	0.091618739	0	2.480033054	7.565443792
4	3	2	N	35	180	160	35	0	48.797222	-72.2425	2004	2004-05-31	152	2004-09-20	264	47517	113	Grassland	Bijou Rouge	early	CaCl2	5.1	Ctot	2.032666667	Mehlich 3	400.139237	28.64318917	79.09560225	NA	1.073570679	3.066266093	75.88490457	5.862733757	1435.604021	NA	35.83110865	Loam sableux	3	60.5	Parent	64.5	25	10.5	0.032178608	0.876202652	0.091618739	0	7.305801342	15.30099815
4	3	3	N	70	180	160	70	0	48.797222	-72.2425	2004	2004-05-31	152	2004-09-20	264	47517	113	Grassland	Bijou Rouge	early	CaCl2	5.1	Ctot	2.032666667	Mehlich 3	400.139237	28.64318917	79.09560225	NA	1.073570679	3.066266093	75.88490457	5.862733757	1435.604021	NA	35.83110865	Loam sableux	3	60.5	Parent	64.5	25	10.5	0.032178608	0.876202652	0.091618739	0.537191275	8.944234732	15.38157685
4	3	4	N	105	180	160	105	0	48.797222	-72.2425	2004	2004-05-31	152	2004-09-20	264	47517	113	Grassland	Bijou Rouge	early	CaCl2	5.1	Ctot	2.032666667	Mehlich 3	400.139237	28.64318917	79.09560225	NA	1.073570679	3.066266093	75.88490457	5.862733757	1435.604021	NA	35.83110865	Loam sableux	3	60.5	Parent	64.5	25	10.5	0.032178608	0.876202652	0.091618739	0	11.92564631	18.87332013
4	3	5	N	140	180	160	140	0	48.797222	-72.2425	2004	2004-05-31	152	2004-09-20	264	47517	113	Grassland	Bijou Rouge	early	CaCl2	5.1	Ctot	2.032666667	Mehlich 3	400.139237	28.64318917	79.09560225	NA	1.073570679	3.066266093	75.88490457	5.862733757	1435.604021	NA	35.83110865	Loam sableux	3	60.5	Parent	64.5	25	10.5	0.032178608	0.876202652	0.091618739	0	13.95801997	17.38709094
4	3	6	N	175	180	160	175	0	48.797222	-72.2425	2004	2004-05-31	152	2004-09-20	264	47517	113	Grassland	Bijou Rouge	early	CaCl2	5.1	Ctot	2.032666667	Mehlich 3	400.139237	28.64318917	79.09560225	NA	1.073570679	3.066266093	75.88490457	5.862733757	1435.604021	NA	35.83110865	Loam sableux	3	60.5	Parent	64.5	25	10.5	0.032178608	0.876202652	0.091618739	0	10.3767448	11.49589329
5	1	1	N	0	180	160	0	0	48.797222	-72.2425	2004	2004-06-05	157	2004-09-15	259	49677	103	Cereal	Shepody	mid-season	CaCl2	4.9	Ctot	2.639	Mehlich 3	352.3755707	18.55571525	66.16184554	NA	1.344852805	3.268689565	75.02994163	6.448058741	1552.66608	NA	77.07046163	Loam sableux	1.7	52.9	Dolbeau	64.5	25	10.5	0.284413408	0.376366799	0.339219793	0	2.157718289	12.20319513
5	1	2	N	35	180	160	35	0	48.797222	-72.2425	2004	2004-06-05	157	2004-09-15	259	49677	103	Cereal	Shepody	mid-season	CaCl2	4.9	Ctot	2.639	Mehlich 3	352.3755707	18.55571525	66.16184554	NA	1.344852805	3.268689565	75.02994163	6.448058741	1552.66608	NA	77.07046163	Loam sableux	1.7	52.9	Dolbeau	64.5	25	10.5	0.284413408	0.376366799	0.339219793	0	8.075775503	13.24176493
5	1	3	N	70	180	160	70	0	48.797222	-72.2425	2004	2004-06-05	157	2004-09-15	259	49677	103	Cereal	Shepody	mid-season	CaCl2	4.9	Ctot	2.639	Mehlich 3	352.3755707	18.55571525	66.16184554	NA	1.344852805	3.268689565	75.02994163	6.448058741	1552.66608	NA	77.07046163	Loam sableux	1.7	52.9	Dolbeau	64.5	25	10.5	0.284413408	0.376366799	0.339219793	0	13.80581577	11.32578272
5	1	4	N	105	180	160	105	0	48.797222	-72.2425	2004	2004-06-05	157	2004-09-15	259	49677	103	Cereal	Shepody	mid-season	CaCl2	4.9	Ctot	2.639	Mehlich 3	352.3755707	18.55571525	66.16184554	NA	1.344852805	3.268689565	75.02994163	6.448058741	1552.66608	NA	77.07046163	Loam sableux	1.7	52.9	Dolbeau	64.5	25	10.5	0.284413408	0.376366799	0.339219793	1.566807886	14.24452198	9.821647148
5	1	5	N	140	180	160	140	0	48.797222	-72.2425	2004	2004-06-05	157	2004-09-15	259	49677	103	Cereal	Shepody	mid-season	CaCl2	4.9	Ctot	2.639	Mehlich 3	352.3755707	18.55571525	66.16184554	NA	1.344852805	3.268689565	75.02994163	6.448058741	1552.66608	NA	77.07046163	Loam sableux	1.7	52.9	Dolbeau	64.5	25	10.5	0.284413408	0.376366799	0.339219793	0.64462953	17.19907399	8.210073322
5	1	6	N	175	180	160	175	0	48.797222	-72.2425	2004	2004-06-05	157	2004-09-15	259	49677	103	Cereal	Shepody	mid-season	CaCl2	4.9	Ctot	2.639	Mehlich 3	352.3755707	18.55571525	66.16184554	NA	1.344852805	3.268689565	75.02994163	6.448058741	1552.66608	NA	77.07046163	Loam sableux	1.7	52.9	Dolbeau	64.5	25	10.5	0.284413408	0.376366799	0.339219793	1.316118624	18.13915872	6.670125
5	2	1	N	0	180	160	0	0	48.797222	-72.2425	2004	2004-06-05	157	2004-09-15	259	49677	103	Cereal	Shepody	mid-season	CaCl2	4.9	Ctot	2.459666667	Mehlich 3	342.791232	21.32832753	66.96508728	NA	1.666316923	3.299270536	66.34212318	5.057351134	1602.352668	NA	58.54317212	Loam sableux	1.7	52.9	Dolbeau	64.5	25	10.5	0.284413408	0.376366799	0.339219793	0	2.112952349	6.84023557
5	2	2	N	35	180	160	35	0	48.797222	-72.2425	2004	2004-06-05	157	2004-09-15	259	49677	103	Cereal	Shepody	mid-season	CaCl2	4.9	Ctot	2.459666667	Mehlich 3	342.791232	21.32832753	66.96508728	NA	1.666316923	3.299270536	66.34212318	5.057351134	1602.352668	NA	58.54317212	Loam sableux	1.7	52.9	Dolbeau	64.5	25	10.5	0.284413408	0.376366799	0.339219793	0	8.854702852	11.9345995
5	2	3	N	70	180	160	70	0	48.797222	-72.2425	2004	2004-06-05	157	2004-09-15	259	49677	103	Cereal	Shepody	mid-season	CaCl2	4.9	Ctot	2.459666667	Mehlich 3	342.791232	21.32832753	66.96508728	NA	1.666316923	3.299270536	66.34212318	5.057351134	1602.352668	NA	58.54317212	Loam sableux	1.7	52.9	Dolbeau	64.5	25	10.5	0.284413408	0.376366799	0.339219793	4.933206544	11.14671896	6.50001443
5	2	4	N	105	180	160	105	0	48.797222	-72.2425	2004	2004-06-05	157	2004-09-15	259	49677	103	Cereal	Shepody	mid-season	CaCl2	4.9	Ctot	2.459666667	Mehlich 3	342.791232	21.32832753	66.96508728	NA	1.666316923	3.299270536	66.34212318	5.057351134	1602.352668	NA	58.54317212	Loam sableux	1.7	52.9	Dolbeau	64.5	25	10.5	0.284413408	0.376366799	0.339219793	0	13.06270117	9.55305151
5	2	5	N	140	180	160	140	0	48.797222	-72.2425	2004	2004-06-05	157	2004-09-15	259	49677	103	Cereal	Shepody	mid-season	CaCl2	4.9	Ctot	2.459666667	Mehlich 3	342.791232	21.32832753	66.96508728	NA	1.666316923	3.299270536	66.34212318	5.057351134	1602.352668	NA	58.54317212	Loam sableux	1.7	52.9	Dolbeau	64.5	25	10.5	0.284413408	0.376366799	0.339219793	2.71281594	15.30099815	5.515163758
5	2	6	N	175	180	160	175	0	48.797222	-72.2425	2004	2004-06-05	157	2004-09-15	259	49677	103	Cereal	Shepody	mid-season	CaCl2	4.9	Ctot	2.459666667	Mehlich 3	342.791232	21.32832753	66.96508728	NA	1.666316923	3.299270536	66.34212318	5.057351134	1602.352668	NA	58.54317212	Loam sableux	1.7	52.9	Dolbeau	64.5	25	10.5	0.284413408	0.376366799	0.339219793	0.671489094	15.75761074	6.204559228
5	3	1	N	0	180	160	0	0	48.797222	-72.2425	2004	2004-06-05	157	2004-09-15	259	49677	103	Cereal	Shepody	mid-season	CaCl2	4.9	Ctot	2.292666667	Mehlich 3	477.53751	33.72228441	63.72046887	NA	1.146086018	2.798617673	79.3026679	5.764112802	1556.059892	NA	59.55558406	Loam sableux	1.7	52.9	Dolbeau	64.5	25	10.5	0.284413408	0.376366799	0.339219793	0	3.429070973	8.084728691
5	3	2	N	35	180	160	35	0	48.797222	-72.2425	2004	2004-06-05	157	2004-09-15	259	49677	103	Cereal	Shepody	mid-season	CaCl2	4.9	Ctot	2.292666667	Mehlich 3	477.53751	33.72228441	63.72046887	NA	1.146086018	2.798617673	79.3026679	5.764112802	1556.059892	NA	59.55558406	Loam sableux	1.7	52.9	Dolbeau	64.5	25	10.5	0.284413408	0.376366799	0.339219793	1.423556879	11.75553574	11.10195302
5	3	3	N	70	180	160	70	0	48.797222	-72.2425	2004	2004-06-05	157	2004-09-15	259	49677	103	Cereal	Shepody	mid-season	CaCl2	4.9	Ctot	2.292666667	Mehlich 3	477.53751	33.72228441	63.72046887	NA	1.146086018	2.798617673	79.3026679	5.764112802	1556.059892	NA	59.55558406	Loam sableux	1.7	52.9	Dolbeau	64.5	25	10.5	0.284413408	0.376366799	0.339219793	2.202484228	12.48969715	9.758974832
5	3	4	N	105	180	160	105	0	48.797222	-72.2425	2004	2004-06-05	157	2004-09-15	259	49677	103	Cereal	Shepody	mid-season	CaCl2	4.9	Ctot	2.292666667	Mehlich 3	477.53751	33.72228441	63.72046887	NA	1.146086018	2.798617673	79.3026679	5.764112802	1556.059892	NA	59.55558406	Loam sableux	1.7	52.9	Dolbeau	64.5	25	10.5	0.284413408	0.376366799	0.339219793	0	15.7128448	7.995196812
5	3	5	N	140	180	160	140	0	48.797222	-72.2425	2004	2004-06-05	157	2004-09-15	259	49677	103	Cereal	Shepody	mid-season	CaCl2	4.9	Ctot	2.292666667	Mehlich 3	477.53751	33.72228441	63.72046887	NA	1.146086018	2.798617673	79.3026679	5.764112802	1556.059892	NA	59.55558406	Loam sableux	1.7	52.9	Dolbeau	64.5	25	10.5	0.284413408	0.376366799	0.339219793	0	17.19907399	6.670125
5	3	6	N	175	180	160	175	0	48.797222	-72.2425	2004	2004-06-05	157	2004-09-15	259	49677	103	Cereal	Shepody	mid-season	CaCl2	4.9	Ctot	2.292666667	Mehlich 3	477.53751	33.72228441	63.72046887	NA	1.146086018	2.798617673	79.3026679	5.764112802	1556.059892	NA	59.55558406	Loam sableux	1.7	52.9	Dolbeau	64.5	25	10.5	0.284413408	0.376366799	0.339219793	0.957991107	9.750021644	7.860898993
6	1	1	N	0	180	160	0	0	48.797222	-72.2425	2004	2004-06-01	153	2004-09-23	267	49677	115	Grassland	Prospect	mid-season	CaCl2	4.9	Ctot	3.052333333	Mehlich 3	540.2459773	31.00019877	88.74815939	NA	1.355776993	4.594773728	106.113449	10.11915965	1563.349494	NA	150.8776304	Loam sableux	2.8	60.7	Dolbeau	64.5	25	10.5	0.284413408	0.376366799	0.339219793	0	14.55191477	9.16806443
6	1	2	N	35	180	160	35	0	48.797222	-72.2425	2004	2004-06-01	153	2004-09-23	267	49677	115	Grassland	Prospect	mid-season	CaCl2	4.9	Ctot	3.052333333	Mehlich 3	540.2459773	31.00019877	88.74815939	NA	1.355776993	4.594773728	106.113449	10.11915965	1563.349494	NA	150.8776304	Loam sableux	2.8	60.7	Dolbeau	64.5	25	10.5	0.284413408	0.376366799	0.339219793	3.151522148	23.75579195	6.887985906
6	1	3	N	70	180	160	70	0	48.797222	-72.2425	2004	2004-06-01	153	2004-09-23	267	49677	115	Grassland	Prospect	mid-season	CaCl2	4.9	Ctot	3.052333333	Mehlich 3	540.2459773	31.00019877	88.74815939	NA	1.355776993	4.594773728	106.113449	10.11915965	1563.349494	NA	150.8776304	Loam sableux	2.8	60.7	Dolbeau	64.5	25	10.5	0.284413408	0.376366799	0.339219793	0.895318792	29.13964228	4.011028188
6	1	4	N	105	180	160	105	0	48.797222	-72.2425	2004	2004-06-01	153	2004-09-23	267	49677	115	Grassland	Prospect	mid-season	CaCl2	4.9	Ctot	3.052333333	Mehlich 3	540.2459773	31.00019877	88.74815939	NA	1.355776993	4.594773728	106.113449	10.11915965	1563.349494	NA	150.8776304	Loam sableux	2.8	60.7	Dolbeau	64.5	25	10.5	0.284413408	0.376366799	0.339219793	2.662081208	30.03496107	5.658414765
6	1	5	N	140	180	160	140	0	48.797222	-72.2425	2004	2004-06-01	153	2004-09-23	267	49677	115	Grassland	Prospect	mid-season	CaCl2	4.9	Ctot	3.052333333	Mehlich 3	540.2459773	31.00019877	88.74815939	NA	1.355776993	4.594773728	106.113449	10.11915965	1563.349494	NA	150.8776304	Loam sableux	2.8	60.7	Dolbeau	64.5	25	10.5	0.284413408	0.376366799	0.339219793	5.276412081	26.45368591	8.045931544
6	1	6	N	175	180	160	175	0	48.797222	-72.2425	2004	2004-06-01	153	2004-09-23	267	49677	115	Grassland	Prospect	mid-season	CaCl2	4.9	Ctot	3.052333333	Mehlich 3	540.2459773	31.00019877	88.74815939	NA	1.355776993	4.594773728	106.113449	10.11915965	1563.349494	NA	150.8776304	Loam sableux	2.8	60.7	Dolbeau	64.5	25	10.5	0.284413408	0.376366799	0.339219793	13.96697315	23.52897785	5.324162416
6	2	1	N	0	180	160	0	0	48.797222	-72.2425	2004	2004-06-01	153	2004-09-23	267	49677	115	Grassland	Prospect	mid-season	CaCl2	4.9	Ctot	2.725	Mehlich 3	456.6311204	26.310538	82.93130476	NA	1.79846818	3.180229922	89.6659985	9.187347126	1512.685759	NA	122.7855138	Loam sableux	2.8	60.7	Dolbeau	64.5	25	10.5	0.284413408	0.376366799	0.339219793	0	15.3397953	7.293863758
6	2	2	N	35	180	160	35	0	48.797222	-72.2425	2004	2004-06-01	153	2004-09-23	267	49677	115	Grassland	Prospect	mid-season	CaCl2	4.9	Ctot	2.725	Mehlich 3	456.6311204	26.310538	82.93130476	NA	1.79846818	3.180229922	89.6659985	9.187347126	1512.685759	NA	122.7855138	Loam sableux	2.8	60.7	Dolbeau	64.5	25	10.5	0.284413408	0.376366799	0.339219793	0	8.857687248	15.50692148
6	2	3	N	70	180	160	70	0	48.797222	-72.2425	2004	2004-06-01	153	2004-09-23	267	49677	115	Grassland	Prospect	mid-season	CaCl2	4.9	Ctot	2.725	Mehlich 3	456.6311204	26.310538	82.93130476	NA	1.79846818	3.180229922	89.6659985	9.187347126	1512.685759	NA	122.7855138	Loam sableux	2.8	60.7	Dolbeau	64.5	25	10.5	0.284413408	0.376366799	0.339219793	3.724526174	18.63456846	5.228661745
6	2	4	N	105	180	160	105	0	48.797222	-72.2425	2004	2004-06-01	153	2004-09-23	267	49677	115	Grassland	Prospect	mid-season	CaCl2	4.9	Ctot	2.725	Mehlich 3	456.6311204	26.310538	82.93130476	NA	1.79846818	3.180229922	89.6659985	9.187347126	1512.685759	NA	122.7855138	Loam sableux	2.8	60.7	Dolbeau	64.5	25	10.5	0.284413408	0.376366799	0.339219793	5.861353691	19.37469866	4.178154362
6	2	5	N	140	180	160	140	0	48.797222	-72.2425	2004	2004-06-01	153	2004-09-23	267	49677	115	Grassland	Prospect	mid-season	CaCl2	4.9	Ctot	2.725	Mehlich 3	456.6311204	26.310538	82.93130476	NA	1.79846818	3.180229922	89.6659985	9.187347126	1512.685759	NA	122.7855138	Loam sableux	2.8	60.7	Dolbeau	64.5	25	10.5	0.284413408	0.376366799	0.339219793	13.63272081	16.8200557	4.321405369
6	2	6	N	175	180	160	175	0	48.797222	-72.2425	2004	2004-06-01	153	2004-09-23	267	49677	115	Grassland	Prospect	mid-season	CaCl2	4.9	Ctot	2.725	Mehlich 3	456.6311204	26.310538	82.93130476	NA	1.79846818	3.180229922	89.6659985	9.187347126	1512.685759	NA	122.7855138	Loam sableux	2.8	60.7	Dolbeau	64.5	25	10.5	0.284413408	0.376366799	0.339219793	6.04041745	25.73743087	4.022965772
6	3	1	N	0	180	160	0	0	48.797222	-72.2425	2004	2004-06-01	153	2004-09-23	267	49677	115	Grassland	Prospect	mid-season	CaCl2	4.9	Ctot	2.078333333	Mehlich 3	408.0469434	28.16883339	88.7334648	NA	1.388991085	5.075003604	79.47915571	8.271014469	1500.230128	NA	124.551521	Loam sableux	2.8	60.7	Dolbeau	64.5	25	10.5	0.284413408	0.376366799	0.339219793	0	13.39396913	5.747946644
6	3	2	N	35	180	160	35	0	48.797222	-72.2425	2004	2004-06-01	153	2004-09-23	267	49677	115	Grassland	Prospect	mid-season	CaCl2	4.9	Ctot	2.078333333	Mehlich 3	408.0469434	28.16883339	88.7334648	NA	1.388991085	5.075003604	79.47915571	8.271014469	1500.230128	NA	124.551521	Loam sableux	2.8	60.7	Dolbeau	64.5	25	10.5	0.284413408	0.376366799	0.339219793	1.181820805	17.5661547	8.738311409
6	3	3	N	70	180	160	70	0	48.797222	-72.2425	2004	2004-06-01	153	2004-09-23	267	49677	115	Grassland	Prospect	mid-season	CaCl2	4.9	Ctot	2.078333333	Mehlich 3	408.0469434	28.16883339	88.7334648	NA	1.388991085	5.075003604	79.47915571	8.271014469	1500.230128	NA	124.551521	Loam sableux	2.8	60.7	Dolbeau	64.5	25	10.5	0.284413408	0.376366799	0.339219793	0	21.55927651	10.79754463
6	3	4	N	105	180	160	105	0	48.797222	-72.2425	2004	2004-06-01	153	2004-09-23	267	49677	115	Grassland	Prospect	mid-season	CaCl2	4.9	Ctot	2.078333333	Mehlich 3	408.0469434	28.16883339	88.7334648	NA	1.388991085	5.075003604	79.47915571	8.271014469	1500.230128	NA	124.551521	Loam sableux	2.8	60.7	Dolbeau	64.5	25	10.5	0.284413408	0.376366799	0.339219793	4.816815101	25.17636443	7.538584228
6	3	5	N	140	180	160	140	0	48.797222	-72.2425	2004	2004-06-01	153	2004-09-23	267	49677	115	Grassland	Prospect	mid-season	CaCl2	4.9	Ctot	2.078333333	Mehlich 3	408.0469434	28.16883339	88.7334648	NA	1.388991085	5.075003604	79.47915571	8.271014469	1500.230128	NA	124.551521	Loam sableux	2.8	60.7	Dolbeau	64.5	25	10.5	0.284413408	0.376366799	0.339219793	7.610209732	22.20390604	5.801665772
6	3	6	N	175	180	160	175	0	48.797222	-72.2425	2004	2004-06-01	153	2004-09-23	267	49677	115	Grassland	Prospect	mid-season	CaCl2	4.9	Ctot	2.078333333	Mehlich 3	408.0469434	28.16883339	88.7334648	NA	1.388991085	5.075003604	79.47915571	8.271014469	1500.230128	NA	124.551521	Loam sableux	2.8	60.7	Dolbeau	64.5	25	10.5	0.284413408	0.376366799	0.339219793	8.469715772	24.03035638	5.354006376
7	1	1	N	0	180	160	0	0	48.797222	-72.2425	2004	2004-06-10	162	2004-09-18	262	47517	101	Grassland	Yukon Gold	mid-season	CaCl2	5	Ctot	2.743333333	Mehlich 3	422.00265	33.44987721	67.12701236	NA	0.864652128	2.262635506	90.34567813	7.778012378	1761.07115	NA	26.60909988	Loam sableux	3.4	48.6	Parent	64.5	25	10.5	0.032178608	0.876202652	0.091618739	2.721769128	21.98902953	5.944916779
7	1	2	N	35	180	160	35	0	48.797222	-72.2425	2004	2004-06-10	162	2004-09-18	262	47517	101	Grassland	Yukon Gold	mid-season	CaCl2	5	Ctot	2.743333333	Mehlich 3	422.00265	33.44987721	67.12701236	NA	0.864652128	2.262635506	90.34567813	7.778012378	1761.07115	NA	26.60909988	Loam sableux	3.4	48.6	Parent	64.5	25	10.5	0.032178608	0.876202652	0.091618739	6.983486577	25.43600688	6.276184732
7	1	3	N	70	180	160	70	0	48.797222	-72.2425	2004	2004-06-10	162	2004-09-18	262	47517	101	Grassland	Yukon Gold	mid-season	CaCl2	5	Ctot	2.743333333	Mehlich 3	422.00265	33.44987721	67.12701236	NA	0.864652128	2.262635506	90.34567813	7.778012378	1761.07115	NA	26.60909988	Loam sableux	3.4	48.6	Parent	64.5	25	10.5	0.032178608	0.876202652	0.091618739	5.864338087	23.24247584	3.984168624
7	1	4	N	105	180	160	105	0	48.797222	-72.2425	2004	2004-06-10	162	2004-09-18	262	47517	101	Grassland	Yukon Gold	mid-season	CaCl2	5	Ctot	2.743333333	Mehlich 3	422.00265	33.44987721	67.12701236	NA	0.864652128	2.262635506	90.34567813	7.778012378	1761.07115	NA	26.60909988	Loam sableux	3.4	48.6	Parent	64.5	25	10.5	0.032178608	0.876202652	0.091618739	14.46835168	18.51519262	4.002075
7	1	5	N	140	180	160	140	0	48.797222	-72.2425	2004	2004-06-10	162	2004-09-18	262	47517	101	Grassland	Yukon Gold	mid-season	CaCl2	5	Ctot	2.743333333	Mehlich 3	422.00265	33.44987721	67.12701236	NA	0.864652128	2.262635506	90.34567813	7.778012378	1761.07115	NA	26.60909988	Loam sableux	3.4	48.6	Parent	64.5	25	10.5	0.032178608	0.876202652	0.091618739	8.102635067	25.73146208	4.199045134
7	1	6	N	175	180	160	175	0	48.797222	-72.2425	2004	2004-06-10	162	2004-09-18	262	47517	101	Grassland	Yukon Gold	mid-season	CaCl2	5	Ctot	2.743333333	Mehlich 3	422.00265	33.44987721	67.12701236	NA	0.864652128	2.262635506	90.34567813	7.778012378	1761.07115	NA	26.60909988	Loam sableux	3.4	48.6	Parent	64.5	25	10.5	0.032178608	0.876202652	0.091618739	13.36710956	23.33200772	2.900832886
7	2	1	N	0	180	160	0	0	48.797222	-72.2425	2004	2004-06-10	162	2004-09-18	262	47517	101	Grassland	Yukon Gold	mid-season	CaCl2	5	Ctot	3.111333333	Mehlich 3	549.9555054	31.59980061	77.27892806	NA	1.00613176	2.899360848	98.79043067	8.724371007	1796.229151	NA	29.54995937	Loam sableux	3.4	48.6	Parent	64.5	25	10.5	0.032178608	0.876202652	0.091618739	4.47659396	21.55032332	4.404968456
7	2	2	N	35	180	160	35	0	48.797222	-72.2425	2004	2004-06-10	162	2004-09-18	262	47517	101	Grassland	Yukon Gold	mid-season	CaCl2	5	Ctot	3.111333333	Mehlich 3	549.9555054	31.59980061	77.27892806	NA	1.00613176	2.899360848	98.79043067	8.724371007	1796.229151	NA	29.54995937	Loam sableux	3.4	48.6	Parent	64.5	25	10.5	0.032178608	0.876202652	0.091618739	3.482790101	31.78381711	6.19560604
7	2	3	N	70	180	160	70	0	48.797222	-72.2425	2004	2004-06-10	162	2004-09-18	262	47517	101	Grassland	Yukon Gold	mid-season	CaCl2	5	Ctot	3.111333333	Mehlich 3	549.9555054	31.59980061	77.27892806	NA	1.00613176	2.899360848	98.79043067	8.724371007	1796.229151	NA	29.54995937	Loam sableux	3.4	48.6	Parent	64.5	25	10.5	0.032178608	0.876202652	0.091618739	17.21698037	22.02484228	3.715572987
7	2	4	N	105	180	160	105	0	48.797222	-72.2425	2004	2004-06-10	162	2004-09-18	262	47517	101	Grassland	Yukon Gold	mid-season	CaCl2	5	Ctot	3.111333333	Mehlich 3	549.9555054	31.59980061	77.27892806	NA	1.00613176	2.899360848	98.79043067	8.724371007	1796.229151	NA	29.54995937	Loam sableux	3.4	48.6	Parent	64.5	25	10.5	0.032178608	0.876202652	0.091618739	12.25691426	20.7534896	4.745189597
7	2	5	N	140	180	160	140	0	48.797222	-72.2425	2004	2004-06-10	162	2004-09-18	262	47517	101	Grassland	Yukon Gold	mid-season	CaCl2	5	Ctot	3.111333333	Mehlich 3	549.9555054	31.59980061	77.27892806	NA	1.00613176	2.899360848	98.79043067	8.724371007	1796.229151	NA	29.54995937	Loam sableux	3.4	48.6	Parent	64.5	25	10.5	0.032178608	0.876202652	0.091618739	5.425631879	28.22940151	3.823011242
7	2	6	N	175	180	160	175	0	48.797222	-72.2425	2004	2004-06-10	162	2004-09-18	262	47517	101	Grassland	Yukon Gold	mid-season	CaCl2	5	Ctot	3.111333333	Mehlich 3	549.9555054	31.59980061	77.27892806	NA	1.00613176	2.899360848	98.79043067	8.724371007	1796.229151	NA	29.54995937	Loam sableux	3.4	48.6	Parent	64.5	25	10.5	0.032178608	0.876202652	0.091618739	7.753460738	30.85268557	2.685956376
7	3	1	N	0	180	160	0	0	48.797222	-72.2425	2004	2004-06-10	162	2004-09-18	262	47517	101	Grassland	Yukon Gold	mid-season	CaCl2	5	Ctot	2.647333333	Mehlich 3	423.2212155	35.76357296	78.82427089	NA	0.843682276	2.195641752	86.91912729	7.396257066	1817.496419	NA	18.62635999	Loam sableux	3.4	48.6	Parent	64.5	25	10.5	0.032178608	0.876202652	0.091618739	1.844356711	16.5275849	5.792712584
7	3	2	N	35	180	160	35	0	48.797222	-72.2425	2004	2004-06-10	162	2004-09-18	262	47517	101	Grassland	Yukon Gold	mid-season	CaCl2	5	Ctot	2.647333333	Mehlich 3	423.2212155	35.76357296	78.82427089	NA	0.843682276	2.195641752	86.91912729	7.396257066	1817.496419	NA	18.62635999	Loam sableux	3.4	48.6	Parent	64.5	25	10.5	0.032178608	0.876202652	0.091618739	1.441463255	21.01313205	5.712133893
7	3	3	N	70	180	160	70	0	48.797222	-72.2425	2004	2004-06-10	162	2004-09-18	262	47517	101	Grassland	Yukon Gold	mid-season	CaCl2	5	Ctot	2.647333333	Mehlich 3	423.2212155	35.76357296	78.82427089	NA	0.843682276	2.195641752	86.91912729	7.396257066	1817.496419	NA	18.62635999	Loam sableux	3.4	48.6	Parent	64.5	25	10.5	0.032178608	0.876202652	0.091618739	1.351931376	20.56547265	5.38086594
7	3	4	N	105	180	160	105	0	48.797222	-72.2425	2004	2004-06-10	162	2004-09-18	262	47517	101	Grassland	Yukon Gold	mid-season	CaCl2	5	Ctot	2.647333333	Mehlich 3	423.2212155	35.76357296	78.82427089	NA	0.843682276	2.195641752	86.91912729	7.396257066	1817.496419	NA	18.62635999	Loam sableux	3.4	48.6	Parent	64.5	25	10.5	0.032178608	0.876202652	0.091618739	4.798908725	18.75692869	5.103317114
7	3	5	N	140	180	160	140	0	48.797222	-72.2425	2004	2004-06-10	162	2004-09-18	262	47517	101	Grassland	Yukon Gold	mid-season	CaCl2	5	Ctot	2.647333333	Mehlich 3	423.2212155	35.76357296	78.82427089	NA	0.843682276	2.195641752	86.91912729	7.396257066	1817.496419	NA	18.62635999	Loam sableux	3.4	48.6	Parent	64.5	25	10.5	0.032178608	0.876202652	0.091618739	3.867777181	21.21010218	4.467640772
7	3	6	N	175	180	160	175	0	48.797222	-72.2425	2004	2004-06-10	162	2004-09-18	262	47517	101	Grassland	Yukon Gold	mid-season	CaCl2	5	Ctot	2.647333333	Mehlich 3	423.2212155	35.76357296	78.82427089	NA	0.843682276	2.195641752	86.91912729	7.396257066	1817.496419	NA	18.62635999	Loam sableux	3.4	48.6	Parent	64.5	25	10.5	0.032178608	0.876202652	0.091618739	1.020663423	20.16257919	7.305801342
8	1	1	N	0	180	160	0	0	48.797222	-72.2425	2004	2004-06-04	156	2004-09-25	269	35255	114	Grassland	Estima	mid-season	CaCl2	5.3	Ctot	2.070666667	Mehlich 3	1173.655389	33.93567338	76.53012165	NA	1.437186102	2.265355713	76.07759075	9.689483814	1399.173074	NA	80.43268402	Loam sableux	1.7	53.7	Dolbeau	64.5	25	10.5	0.284413408	0.376366799	0.339219793	0	14.08208557	11.28101678
8	1	2	N	35	180	160	35	0	48.797222	-72.2425	2004	2004-06-04	156	2004-09-25	269	35255	114	Grassland	Estima	mid-season	CaCl2	5.3	Ctot	2.070666667	Mehlich 3	1173.655389	33.93567338	76.53012165	NA	1.437186102	2.265355713	76.07759075	9.689483814	1399.173074	NA	80.43268402	Loam sableux	1.7	53.7	Dolbeau	64.5	25	10.5	0.284413408	0.376366799	0.339219793	0	27.97231711	14.00534396
8	1	3	N	70	180	160	70	0	48.797222	-72.2425	2004	2004-06-04	156	2004-09-25	269	35255	114	Grassland	Estima	mid-season	CaCl2	5.3	Ctot	2.070666667	Mehlich 3	1173.655389	33.93567338	76.53012165	NA	1.437186102	2.265355713	76.07759075	9.689483814	1399.173074	NA	80.43268402	Loam sableux	1.7	53.7	Dolbeau	64.5	25	10.5	0.284413408	0.376366799	0.339219793	0.818577181	44.2799094	14.17161745
8	1	4	N	105	180	160	105	0	48.797222	-72.2425	2004	2004-06-04	156	2004-09-25	269	35255	114	Grassland	Estima	mid-season	CaCl2	5.3	Ctot	2.070666667	Mehlich 3	1173.655389	33.93567338	76.53012165	NA	1.437186102	2.265355713	76.07759075	9.689483814	1399.173074	NA	80.43268402	Loam sableux	1.7	53.7	Dolbeau	64.5	25	10.5	0.284413408	0.376366799	0.339219793	4.118466443	38.24290268	12.27865772
8	1	5	N	140	180	160	140	0	48.797222	-72.2425	2004	2004-06-04	156	2004-09-25	269	35255	114	Grassland	Estima	mid-season	CaCl2	5.3	Ctot	2.070666667	Mehlich 3	1173.655389	33.93567338	76.53012165	NA	1.437186102	2.265355713	76.07759075	9.689483814	1399.173074	NA	80.43268402	Loam sableux	1.7	53.7	Dolbeau	64.5	25	10.5	0.284413408	0.376366799	0.339219793	5.487025168	31.54080201	8.019498322
8	1	6	N	175	180	160	175	0	48.797222	-72.2425	2004	2004-06-04	156	2004-09-25	269	35255	114	Grassland	Estima	mid-season	CaCl2	5.3	Ctot	2.070666667	Mehlich 3	1173.655389	33.93567338	76.53012165	NA	1.437186102	2.265355713	76.07759075	9.689483814	1399.173074	NA	80.43268402	Loam sableux	1.7	53.7	Dolbeau	64.5	25	10.5	0.284413408	0.376366799	0.339219793	3.133615772	33.26748826	11.16590436
8	2	1	N	0	180	160	0	0	48.797222	-72.2425	2004	2004-06-04	156	2004-09-25	269	35255	114	Grassland	Estima	mid-season	CaCl2	5.3	Ctot	1.850333333	Mehlich 3	1144.738621	46.91697932	66.67182263	NA	1.906626295	2.689201672	75.59456367	11.92442855	1355.867048	NA	141.4765425	Loam sableux	1.7	53.7	Dolbeau	64.5	25	10.5	0.284413408	0.376366799	0.339219793	1.044538591	27.87425839	8.654748322
8	2	2	N	35	180	160	35	0	48.797222	-72.2425	2004	2004-06-04	156	2004-09-25	269	35255	114	Grassland	Estima	mid-season	CaCl2	5.3	Ctot	1.850333333	Mehlich 3	1144.738621	46.91697932	66.67182263	NA	1.906626295	2.689201672	75.59456367	11.92442855	1355.867048	NA	141.4765425	Loam sableux	1.7	53.7	Dolbeau	64.5	25	10.5	0.284413408	0.376366799	0.339219793	2.745644295	33.4252349	9.356081376
8	2	3	N	70	180	160	70	0	48.797222	-72.2425	2004	2004-06-04	156	2004-09-25	269	35255	114	Grassland	Estima	mid-season	CaCl2	5.3	Ctot	1.850333333	Mehlich 3	1144.738621	46.91697932	66.67182263	NA	1.906626295	2.689201672	75.59456367	11.92442855	1355.867048	NA	141.4765425	Loam sableux	1.7	53.7	Dolbeau	64.5	25	10.5	0.284413408	0.376366799	0.339219793	3.952192953	32.70471644	8.467157718
8	2	4	N	105	180	160	105	0	48.797222	-72.2425	2004	2004-06-04	156	2004-09-25	269	35255	114	Grassland	Estima	mid-season	CaCl2	5.3	Ctot	1.850333333	Mehlich 3	1144.738621	46.91697932	66.67182263	NA	1.906626295	2.689201672	75.59456367	11.92442855	1355.867048	NA	141.4765425	Loam sableux	1.7	53.7	Dolbeau	64.5	25	10.5	0.284413408	0.376366799	0.339219793	8.738311409	46.34170067	8.523434899
8	2	5	N	140	180	160	140	0	48.797222	-72.2425	2004	2004-06-04	156	2004-09-25	269	35255	114	Grassland	Estima	mid-season	CaCl2	5.3	Ctot	1.850333333	Mehlich 3	1144.738621	46.91697932	66.67182263	NA	1.906626295	2.689201672	75.59456367	11.92442855	1355.867048	NA	141.4765425	Loam sableux	1.7	53.7	Dolbeau	64.5	25	10.5	0.284413408	0.376366799	0.339219793	1.465067114	41.49395638	8.236932886
8	2	6	N	175	180	160	175	0	48.797222	-72.2425	2004	2004-06-04	156	2004-09-25	269	35255	114	Grassland	Estima	mid-season	CaCl2	5.3	Ctot	1.850333333	Mehlich 3	1144.738621	46.91697932	66.67182263	NA	1.906626295	2.689201672	75.59456367	11.92442855	1355.867048	NA	141.4765425	Loam sableux	1.7	53.7	Dolbeau	64.5	25	10.5	0.284413408	0.376366799	0.339219793	10.23647819	40.52809732	6.446295302
8	3	1	N	0	180	160	0	0	48.797222	-72.2425	2004	2004-06-04	156	2004-09-25	269	35255	114	Grassland	Estima	mid-season	CaCl2	5.3	Ctot	2.367333333	Mehlich 3	453.5120973	39.54060161	68.43832227	NA	2.039847524	3.649827549	88.33691935	8.747733816	1548.515616	NA	83.54896731	Loam sableux	1.7	53.7	Dolbeau	64.5	25	10.5	0.284413408	0.376366799	0.339219793	0	17.92265436	12.04610738
8	3	2	N	35	180	160	35	0	48.797222	-72.2425	2004	2004-06-04	156	2004-09-25	269	35255	114	Grassland	Estima	mid-season	CaCl2	5.3	Ctot	2.367333333	Mehlich 3	453.5120973	39.54060161	68.43832227	NA	2.039847524	3.649827549	88.33691935	8.747733816	1548.515616	NA	83.54896731	Loam sableux	1.7	53.7	Dolbeau	64.5	25	10.5	0.284413408	0.376366799	0.339219793	0	31.07570134	18.47612416
8	3	3	N	70	180	160	70	0	48.797222	-72.2425	2004	2004-06-04	156	2004-09-25	269	35255	114	Grassland	Estima	mid-season	CaCl2	5.3	Ctot	2.367333333	Mehlich 3	453.5120973	39.54060161	68.43832227	NA	2.039847524	3.649827549	88.33691935	8.747733816	1548.515616	NA	83.54896731	Loam sableux	1.7	53.7	Dolbeau	64.5	25	10.5	0.284413408	0.376366799	0.339219793	2.213879195	40.1265604	14.39021477
8	3	4	N	105	180	160	105	0	48.797222	-72.2425	2004	2004-06-04	156	2004-09-25	269	35255	114	Grassland	Estima	mid-season	CaCl2	5.3	Ctot	2.367333333	Mehlich 3	453.5120973	39.54060161	68.43832227	NA	2.039847524	3.649827549	88.33691935	8.747733816	1548.515616	NA	83.54896731	Loam sableux	1.7	53.7	Dolbeau	64.5	25	10.5	0.284413408	0.376366799	0.339219793	1.07438255	43.12180872	14.76462081
8	3	5	N	140	180	160	140	0	48.797222	-72.2425	2004	2004-06-04	156	2004-09-25	269	35255	114	Grassland	Estima	mid-season	CaCl2	5.3	Ctot	2.367333333	Mehlich 3	453.5120973	39.54060161	68.43832227	NA	2.039847524	3.649827549	88.33691935	8.747733816	1548.515616	NA	83.54896731	Loam sableux	1.7	53.7	Dolbeau	64.5	25	10.5	0.284413408	0.376366799	0.339219793	8.660174497	30.57106711	13.7227953
8	3	6	N	175	180	160	175	0	48.797222	-72.2425	2004	2004-06-04	156	2004-09-25	269	35255	114	Grassland	Estima	mid-season	CaCl2	5.3	Ctot	2.367333333	Mehlich 3	453.5120973	39.54060161	68.43832227	NA	2.039847524	3.649827549	88.33691935	8.747733816	1548.515616	NA	83.54896731	Loam sableux	1.7	53.7	Dolbeau	64.5	25	10.5	0.284413408	0.376366799	0.339219793	9.832228188	39.5730906	16.37619463
9	1	1	N	0	180	160	0	0	48.797222	-72.2425	2004	2004-06-11	163	2004-09-17	261	47517	99	Grassland	Andover	early mid-season	CaCl2	5.6	Ctot	2.292666667	Mehlich 3	531.7895622	30.34245642	52.36359299	NA	0.705688263	2.427980527	75.30050166	9.296154526	1524.032864	NA	32.36206645	Loam sableux	3.4	59.2	Parent	64.5	25	10.5	0.032178608	0.876202652	0.091618739	10.62244335	20.47145164	1.776392736
9	1	2	N	35	180	160	35	0	48.797222	-72.2425	2004	2004-06-11	163	2004-09-17	261	47517	99	Grassland	Andover	early mid-season	CaCl2	5.6	Ctot	2.292666667	Mehlich 3	531.7895622	30.34245642	52.36359299	NA	0.705688263	2.427980527	75.30050166	9.296154526	1524.032864	NA	32.36206645	Loam sableux	3.4	59.2	Parent	64.5	25	10.5	0.032178608	0.876202652	0.091618739	11.59736275	28.82329631	1.390728523
9	1	3	N	70	180	160	70	0	48.797222	-72.2425	2004	2004-06-11	163	2004-09-17	261	47517	99	Grassland	Andover	early mid-season	CaCl2	5.6	Ctot	2.292666667	Mehlich 3	531.7895622	30.34245642	52.36359299	NA	0.705688263	2.427980527	75.30050166	9.296154526	1524.032864	NA	32.36206645	Loam sableux	3.4	59.2	Parent	64.5	25	10.5	0.032178608	0.876202652	0.091618739	11.36159547	23.7169948	2.462126678
9	1	4	N	105	180	160	105	0	48.797222	-72.2425	2004	2004-06-11	163	2004-09-17	261	47517	99	Grassland	Andover	early mid-season	CaCl2	5.6	Ctot	2.292666667	Mehlich 3	531.7895622	30.34245642	52.36359299	NA	0.705688263	2.427980527	75.30050166	9.296154526	1524.032864	NA	32.36206645	Loam sableux	3.4	59.2	Parent	64.5	25	10.5	0.032178608	0.876202652	0.091618739	23.66327567	17.25279312	2.086092785
9	1	5	N	140	180	160	140	0	48.797222	-72.2425	2004	2004-06-11	163	2004-09-17	261	47517	99	Grassland	Andover	early mid-season	CaCl2	5.6	Ctot	2.292666667	Mehlich 3	531.7895622	30.34245642	52.36359299	NA	0.705688263	2.427980527	75.30050166	9.296154526	1524.032864	NA	32.36206645	Loam sableux	3.4	59.2	Parent	64.5	25	10.5	0.032178608	0.876202652	0.091618739	15.87400218	26.25970017	1.799590772
9	1	6	N	175	180	160	175	0	48.797222	-72.2425	2004	2004-06-11	163	2004-09-17	261	47517	99	Grassland	Andover	early mid-season	CaCl2	5.6	Ctot	2.292666667	Mehlich 3	531.7895622	30.34245642	52.36359299	NA	0.705688263	2.427980527	75.30050166	9.296154526	1524.032864	NA	32.36206645	Loam sableux	3.4	59.2	Parent	64.5	25	10.5	0.032178608	0.876202652	0.091618739	22.14123372	21.11161711	1.334025
9	2	1	N	0	180	160	0	0	48.797222	-72.2425	2004	2004-06-11	163	2004-09-17	261	47517	99	Grassland	Andover	early mid-season	CaCl2	5.6	Ctot	2.211666667	Mehlich 3	887.7198341	26.59479691	54.46395474	NA	0.719756243	1.659901373	72.0672439	13.57248893	1474.076573	NA	32.3085681	Loam sableux	3.4	59.2	Parent	64.5	25	10.5	0.032178608	0.876202652	0.091618739	6.383622987	24.8271901	2.766535067
9	2	2	N	35	180	160	35	0	48.797222	-72.2425	2004	2004-06-11	163	2004-09-17	261	47517	99	Grassland	Andover	early mid-season	CaCl2	5.6	Ctot	2.211666667	Mehlich 3	887.7198341	26.59479691	54.46395474	NA	0.719756243	1.659901373	72.0672439	13.57248893	1474.076573	NA	32.3085681	Loam sableux	3.4	59.2	Parent	64.5	25	10.5	0.032178608	0.876202652	0.091618739	7.335645302	29.16053305	2.235312584
9	2	3	N	70	180	160	70	0	48.797222	-72.2425	2004	2004-06-11	163	2004-09-17	261	47517	99	Grassland	Andover	early mid-season	CaCl2	5.6	Ctot	2.211666667	Mehlich 3	887.7198341	26.59479691	54.46395474	NA	0.719756243	1.659901373	72.0672439	13.57248893	1474.076573	NA	32.3085681	Loam sableux	3.4	59.2	Parent	64.5	25	10.5	0.032178608	0.876202652	0.091618739	16.12627142	26.6805	1.695839124
9	2	4	N	105	180	160	105	0	48.797222	-72.2425	2004	2004-06-11	163	2004-09-17	261	47517	99	Grassland	Andover	early mid-season	CaCl2	5.6	Ctot	2.211666667	Mehlich 3	887.7198341	26.59479691	54.46395474	NA	0.719756243	1.659901373	72.0672439	13.57248893	1474.076573	NA	32.3085681	Loam sableux	3.4	59.2	Parent	64.5	25	10.5	0.032178608	0.876202652	0.091618739	12.65980772	26.57306174	0.975897483
9	2	5	N	140	180	160	140	0	48.797222	-72.2425	2004	2004-06-11	163	2004-09-17	261	47517	99	Grassland	Andover	early mid-season	CaCl2	5.6	Ctot	2.211666667	Mehlich 3	887.7198341	26.59479691	54.46395474	NA	0.719756243	1.659901373	72.0672439	13.57248893	1474.076573	NA	32.3085681	Loam sableux	3.4	59.2	Parent	64.5	25	10.5	0.032178608	0.876202652	0.091618739	14.90705789	26.83270419	2.426313926
9	2	6	N	175	180	160	175	0	48.797222	-72.2425	2004	2004-06-11	163	2004-09-17	261	47517	99	Grassland	Andover	early mid-season	CaCl2	5.6	Ctot	2.211666667	Mehlich 3	887.7198341	26.59479691	54.46395474	NA	0.719756243	1.659901373	72.0672439	13.57248893	1474.076573	NA	32.3085681	Loam sableux	3.4	59.2	Parent	64.5	25	10.5	0.032178608	0.876202652	0.091618739	15.17565352	30.40502617	1.235539933
9	3	1	N	0	180	160	0	0	48.797222	-72.2425	2004	2004-06-11	163	2004-09-17	261	47517	99	Grassland	Andover	early mid-season	CaCl2	5.6	Ctot	2.195333333	Mehlich 3	753.2731454	31.52681602	55.75412146	NA	1.018526969	2.66327644	70.91050689	9.058773944	1593.493413	NA	26.31387278	Loam sableux	3.4	59.2	Parent	64.5	25	10.5	0.032178608	0.876202652	0.091618739	3.963792403	22.56635579	2.234900943
9	3	2	N	35	180	160	35	0	48.797222	-72.2425	2004	2004-06-11	163	2004-09-17	261	47517	99	Grassland	Andover	early mid-season	CaCl2	5.6	Ctot	2.195333333	Mehlich 3	753.2731454	31.52681602	55.75412146	NA	1.018526969	2.66327644	70.91050689	9.058773944	1593.493413	NA	26.31387278	Loam sableux	3.4	59.2	Parent	64.5	25	10.5	0.032178608	0.876202652	0.091618739	4.942159732	28.88298423	3.83196443
9	3	3	N	70	180	160	70	0	48.797222	-72.2425	2004	2004-06-11	163	2004-09-17	261	47517	99	Grassland	Andover	early mid-season	CaCl2	5.6	Ctot	2.195333333	Mehlich 3	753.2731454	31.52681602	55.75412146	NA	1.018526969	2.66327644	70.91050689	9.058773944	1593.493413	NA	26.31387278	Loam sableux	3.4	59.2	Parent	64.5	25	10.5	0.032178608	0.876202652	0.091618739	6.750703691	27.40570822	5.219708557
9	3	4	N	105	180	160	105	0	48.797222	-72.2425	2004	2004-06-11	163	2004-09-17	261	47517	99	Grassland	Andover	early mid-season	CaCl2	5.6	Ctot	2.195333333	Mehlich 3	753.2731454	31.52681602	55.75412146	NA	1.018526969	2.66327644	70.91050689	9.058773944	1593.493413	NA	26.31387278	Loam sableux	3.4	59.2	Parent	64.5	25	10.5	0.032178608	0.876202652	0.091618739	4.037887752	32.5358849	3.500696477
9	3	5	N	140	180	160	140	0	48.797222	-72.2425	2004	2004-06-11	163	2004-09-17	261	47517	99	Grassland	Andover	early mid-season	CaCl2	5.6	Ctot	2.195333333	Mehlich 3	753.2731454	31.52681602	55.75412146	NA	1.018526969	2.66327644	70.91050689	9.058773944	1593.493413	NA	26.31387278	Loam sableux	3.4	59.2	Parent	64.5	25	10.5	0.032178608	0.876202652	0.091618739	10.27825973	31.04070252	3.366398658
9	3	6	N	175	180	160	175	0	48.797222	-72.2425	2004	2004-06-11	163	2004-09-17	261	47517	99	Grassland	Andover	early mid-season	CaCl2	5.6	Ctot	2.195333333	Mehlich 3	753.2731454	31.52681602	55.75412146	NA	1.018526969	2.66327644	70.91050689	9.058773944	1593.493413	NA	26.31387278	Loam sableux	3.4	59.2	Parent	64.5	25	10.5	0.032178608	0.876202652	0.091618739	16.3037552	28.62334178	2.390501174
10	1	1	N	0	190	270	0	0	46.753889	-72.336667	2005	2005-05-25	145	2005-09-27	270	31226	126	HRC	Goldrush	mid-season	CaCl2	4.87	Ctot	3	Mehlich 3	379	44	83.2	NA	0.5	1.2	181.6	8.5	1986.6	NA	75.298488	Sable loameux	13.1	81	Bevin	82.5	12.1	5.4	0.054179599	0.029648496	0.916171904	1.503757895	6.600277895	7.778898947
10	1	2	N	70	190	270	70	0	46.753889	-72.336667	2005	2005-05-25	145	2005-09-27	270	31226	126	HRC	Goldrush	mid-season	CaCl2	4.87	Ctot	3	Mehlich 3	379	44	83.2	NA	0.5	1.2	181.6	8.5	1986.6	NA	75.298488	Sable loameux	13.1	81	Bevin	82.5	12.1	5.4	0.054179599	0.029648496	0.916171904	4.416149189	12.53885838	5.618276757
10	1	3	N	100	190	270	100	0	46.753889	-72.336667	2005	2005-05-25	145	2005-09-27	270	31226	126	HRC	Goldrush	mid-season	CaCl2	4.87	Ctot	3	Mehlich 3	379	44	83.2	NA	0.5	1.2	181.6	8.5	1986.6	NA	75.298488	Sable loameux	13.1	81	Bevin	82.5	12.1	5.4	0.054179599	0.029648496	0.916171904	5.370526452	20.27647742	9.097014194
10	1	4	N	130	190	270	130	0	46.753889	-72.336667	2005	2005-05-25	145	2005-09-27	270	31226	126	HRC	Goldrush	mid-season	CaCl2	4.87	Ctot	3	Mehlich 3	379	44	83.2	NA	0.5	1.2	181.6	8.5	1986.6	NA	75.298488	Sable loameux	13.1	81	Bevin	82.5	12.1	5.4	0.054179599	0.029648496	0.916171904	3.662434286	9.854742857	8.13384
10	1	5	N	160	190	270	160	0	46.753889	-72.336667	2005	2005-05-25	145	2005-09-27	270	31226	126	HRC	Goldrush	mid-season	CaCl2	4.87	Ctot	3	Mehlich 3	379	44	83.2	NA	0.5	1.2	181.6	8.5	1986.6	NA	75.298488	Sable loameux	13.1	81	Bevin	82.5	12.1	5.4	0.054179599	0.029648496	0.916171904	5.351137297	11.69569946	6.135859459
10	1	6	N	190	190	270	160	30	46.753889	-72.336667	2005	2005-05-25	145	2005-09-27	270	31226	126	HRC	Goldrush	mid-season	CaCl2	4.87	Ctot	3	Mehlich 3	379	44	83.2	NA	0.5	1.2	181.6	8.5	1986.6	NA	75.298488	Sable loameux	13.1	81	Bevin	82.5	12.1	5.4	0.054179599	0.029648496	0.916171904	5.266027317	11.11214634	4.783873171
10	1	7	N	220	190	270	160	60	46.753889	-72.336667	2005	2005-05-25	145	2005-09-27	270	31226	126	HRC	Goldrush	mid-season	CaCl2	4.87	Ctot	3	Mehlich 3	379	44	83.2	NA	0.5	1.2	181.6	8.5	1986.6	NA	75.298488	Sable loameux	13.1	81	Bevin	82.5	12.1	5.4	0.054179599	0.029648496	0.916171904	6.236036757	14.93476541	6.244384865
10	1	8	N	250	190	270	160	90	46.753889	-72.336667	2005	2005-05-25	145	2005-09-27	270	31226	126	HRC	Goldrush	mid-season	CaCl2	4.87	Ctot	3	Mehlich 3	379	44	83.2	NA	0.5	1.2	181.6	8.5	1986.6	NA	75.298488	Sable loameux	13.1	81	Bevin	82.5	12.1	5.4	0.054179599	0.029648496	0.916171904	16.66236	32.4324	8.9232
10	1	9	N	190	190	270	190	0	46.753889	-72.336667	2005	2005-05-25	145	2005-09-27	270	31226	126	HRC	Goldrush	mid-season	CaCl2	4.87	Ctot	3	Mehlich 3	379	44	83.2	NA	0.5	1.2	181.6	8.5	1986.6	NA	75.298488	Sable loameux	13.1	81	Bevin	82.5	12.1	5.4	0.054179599	0.029648496	0.916171904	6.962322162	14.35874595	4.449541622
10	1	10	N	220	190	270	220	0	46.753889	-72.336667	2005	2005-05-25	145	2005-09-27	270	31226	126	HRC	Goldrush	mid-season	CaCl2	4.87	Ctot	3	Mehlich 3	379	44	83.2	NA	0.5	1.2	181.6	8.5	1986.6	NA	75.298488	Sable loameux	13.1	81	Bevin	82.5	12.1	5.4	0.054179599	0.029648496	0.916171904	8.939350588	15.75288	4.151710588
10	1	11	N	250	190	270	250	0	46.753889	-72.336667	2005	2005-05-25	145	2005-09-27	270	31226	126	HRC	Goldrush	mid-season	CaCl2	4.87	Ctot	3	Mehlich 3	379	44	83.2	NA	0.5	1.2	181.6	8.5	1986.6	NA	75.298488	Sable loameux	13.1	81	Bevin	82.5	12.1	5.4	0.054179599	0.029648496	0.916171904	6.910086857	12.82293257	2.47104
10	2	1	N	0	190	270	0	0	46.753889	-72.336667	2005	2005-05-25	145	2005-09-27	270	31226	126	HRC	Goldrush	mid-season	CaCl2	5.05	Ctot	2.437	Mehlich 3	176	40	58.6	NA	0.6	1.5	171	7.7	2007.1	NA	110.657632	Sable loameux	13.1	81	Bevin	82.5	12.1	5.4	0.054179599	0.029648496	0.916171904	1.436292	8.4942	4.82625
10	2	2	N	70	190	270	70	0	46.753889	-72.336667	2005	2005-05-25	145	2005-09-27	270	31226	126	HRC	Goldrush	mid-season	CaCl2	5.05	Ctot	2.437	Mehlich 3	176	40	58.6	NA	0.6	1.5	171	7.7	2007.1	NA	110.657632	Sable loameux	13.1	81	Bevin	82.5	12.1	5.4	0.054179599	0.029648496	0.916171904	5.7915	18.552105	5.5887975
10	2	3	N	100	190	270	100	0	46.753889	-72.336667	2005	2005-05-25	145	2005-09-27	270	31226	126	HRC	Goldrush	mid-season	CaCl2	5.05	Ctot	2.437	Mehlich 3	176	40	58.6	NA	0.6	1.5	171	7.7	2007.1	NA	110.657632	Sable loameux	13.1	81	Bevin	82.5	12.1	5.4	0.054179599	0.029648496	0.916171904	1.60776	9.57528	5.05296
10	2	4	N	130	190	270	130	0	46.753889	-72.336667	2005	2005-05-25	145	2005-09-27	270	31226	126	HRC	Goldrush	mid-season	CaCl2	5.05	Ctot	2.437	Mehlich 3	176	40	58.6	NA	0.6	1.5	171	7.7	2007.1	NA	110.657632	Sable loameux	13.1	81	Bevin	82.5	12.1	5.4	0.054179599	0.029648496	0.916171904	5.595140571	13.57306971	7.457245714
10	2	5	N	160	190	270	160	0	46.753889	-72.336667	2005	2005-05-25	145	2005-09-27	270	31226	126	HRC	Goldrush	mid-season	CaCl2	5.05	Ctot	2.437	Mehlich 3	176	40	58.6	NA	0.6	1.5	171	7.7	2007.1	NA	110.657632	Sable loameux	13.1	81	Bevin	82.5	12.1	5.4	0.054179599	0.029648496	0.916171904	9.838736471	16.95206118	5.805127059
10	2	6	N	190	190	270	160	30	46.753889	-72.336667	2005	2005-05-25	145	2005-09-27	270	31226	126	HRC	Goldrush	mid-season	CaCl2	5.05	Ctot	2.437	Mehlich 3	176	40	58.6	NA	0.6	1.5	171	7.7	2007.1	NA	110.657632	Sable loameux	13.1	81	Bevin	82.5	12.1	5.4	0.054179599	0.029648496	0.916171904	11.61933882	16.17077647	4.851232941
10	2	7	N	220	190	270	160	60	46.753889	-72.336667	2005	2005-05-25	145	2005-09-27	270	31226	126	HRC	Goldrush	mid-season	CaCl2	5.05	Ctot	2.437	Mehlich 3	176	40	58.6	NA	0.6	1.5	171	7.7	2007.1	NA	110.657632	Sable loameux	13.1	81	Bevin	82.5	12.1	5.4	0.054179599	0.029648496	0.916171904	5.0868675	12.9633075	5.4054
10	2	8	N	250	190	270	160	90	46.753889	-72.336667	2005	2005-05-25	145	2005-09-27	270	31226	126	HRC	Goldrush	mid-season	CaCl2	5.05	Ctot	2.437	Mehlich 3	176	40	58.6	NA	0.6	1.5	171	7.7	2007.1	NA	110.657632	Sable loameux	13.1	81	Bevin	82.5	12.1	5.4	0.054179599	0.029648496	0.916171904	20.64348	18.903456	4.211064
10	2	9	N	190	190	270	190	0	46.753889	-72.336667	2005	2005-05-25	145	2005-09-27	270	31226	126	HRC	Goldrush	mid-season	CaCl2	5.05	Ctot	2.437	Mehlich 3	176	40	58.6	NA	0.6	1.5	171	7.7	2007.1	NA	110.657632	Sable loameux	13.1	81	Bevin	82.5	12.1	5.4	0.054179599	0.029648496	0.916171904	5.141943529	13.23641647	3.942762353
10	2	10	N	220	190	270	220	0	46.753889	-72.336667	2005	2005-05-25	145	2005-09-27	270	31226	126	HRC	Goldrush	mid-season	CaCl2	5.05	Ctot	2.437	Mehlich 3	176	40	58.6	NA	0.6	1.5	171	7.7	2007.1	NA	110.657632	Sable loameux	13.1	81	Bevin	82.5	12.1	5.4	0.054179599	0.029648496	0.916171904	11.77808211	14.08655368	4.007311579
10	2	11	N	250	190	270	250	0	46.753889	-72.336667	2005	2005-05-25	145	2005-09-27	270	31226	126	HRC	Goldrush	mid-season	CaCl2	5.05	Ctot	2.437	Mehlich 3	176	40	58.6	NA	0.6	1.5	171	7.7	2007.1	NA	110.657632	Sable loameux	13.1	81	Bevin	82.5	12.1	5.4	0.054179599	0.029648496	0.916171904	11.3256	19.24416	3.34152
10	3	1	N	0	190	270	0	0	46.753889	-72.336667	2005	2005-05-25	145	2005-09-27	270	31226	126	HRC	Goldrush	mid-season	CaCl2	4.84	Ctot	3.006	Mehlich 3	213	47	143.1	NA	0.7	1.3	189	9.1	2002.8	NA	70.351872	Sable loameux	13.1	81	Bevin	82.5	12.1	5.4	0.054179599	0.029648496	0.916171904	2.304077838	10.84419243	5.159130811
10	3	2	N	70	190	270	70	0	46.753889	-72.336667	2005	2005-05-25	145	2005-09-27	270	31226	126	HRC	Goldrush	mid-season	CaCl2	4.84	Ctot	3.006	Mehlich 3	213	47	143.1	NA	0.7	1.3	189	9.1	2002.8	NA	70.351872	Sable loameux	13.1	81	Bevin	82.5	12.1	5.4	0.054179599	0.029648496	0.916171904	10.22613429	22.08492	5.052394286
10	3	3	N	100	190	270	100	0	46.753889	-72.336667	2005	2005-05-25	145	2005-09-27	270	31226	126	HRC	Goldrush	mid-season	CaCl2	4.84	Ctot	3.006	Mehlich 3	213	47	143.1	NA	0.7	1.3	189	9.1	2002.8	NA	70.351872	Sable loameux	13.1	81	Bevin	82.5	12.1	5.4	0.054179599	0.029648496	0.916171904	3.351348	14.918904	7.598448
10	3	4	N	130	190	270	130	0	46.753889	-72.336667	2005	2005-05-25	145	2005-09-27	270	31226	126	HRC	Goldrush	mid-season	CaCl2	4.84	Ctot	3.006	Mehlich 3	213	47	143.1	NA	0.7	1.3	189	9.1	2002.8	NA	70.351872	Sable loameux	13.1	81	Bevin	82.5	12.1	5.4	0.054179599	0.029648496	0.916171904	8.849412	16.02315	3.82239
10	3	5	N	160	190	270	160	0	46.753889	-72.336667	2005	2005-05-25	145	2005-09-27	270	31226	126	HRC	Goldrush	mid-season	CaCl2	4.84	Ctot	3.006	Mehlich 3	213	47	143.1	NA	0.7	1.3	189	9.1	2002.8	NA	70.351872	Sable loameux	13.1	81	Bevin	82.5	12.1	5.4	0.054179599	0.029648496	0.916171904	8.3880225	22.27797	4.8552075
10	3	6	N	190	190	270	160	30	46.753889	-72.336667	2005	2005-05-25	145	2005-09-27	270	31226	126	HRC	Goldrush	mid-season	CaCl2	4.84	Ctot	3.006	Mehlich 3	213	47	143.1	NA	0.7	1.3	189	9.1	2002.8	NA	70.351872	Sable loameux	13.1	81	Bevin	82.5	12.1	5.4	0.054179599	0.029648496	0.916171904	5.359976471	12.10991294	3.970016471
10	3	7	N	220	190	270	160	60	46.753889	-72.336667	2005	2005-05-25	145	2005-09-27	270	31226	126	HRC	Goldrush	mid-season	CaCl2	4.84	Ctot	3.006	Mehlich 3	213	47	143.1	NA	0.7	1.3	189	9.1	2002.8	NA	70.351872	Sable loameux	13.1	81	Bevin	82.5	12.1	5.4	0.054179599	0.029648496	0.916171904	15.5308725	21.89187	3.8513475
10	3	8	N	250	190	270	160	90	46.753889	-72.336667	2005	2005-05-25	145	2005-09-27	270	31226	126	HRC	Goldrush	mid-season	CaCl2	4.84	Ctot	3.006	Mehlich 3	213	47	143.1	NA	0.7	1.3	189	9.1	2002.8	NA	70.351872	Sable loameux	13.1	81	Bevin	82.5	12.1	5.4	0.054179599	0.029648496	0.916171904	8.8513425	20.50191	4.82625
10	3	9	N	190	190	270	190	0	46.753889	-72.336667	2005	2005-05-25	145	2005-09-27	270	31226	126	HRC	Goldrush	mid-season	CaCl2	4.84	Ctot	3.006	Mehlich 3	213	47	143.1	NA	0.7	1.3	189	9.1	2002.8	NA	70.351872	Sable loameux	13.1	81	Bevin	82.5	12.1	5.4	0.054179599	0.029648496	0.916171904	12.2490225	18.5617575	4.7200725
10	3	10	N	220	190	270	220	0	46.753889	-72.336667	2005	2005-05-25	145	2005-09-27	270	31226	126	HRC	Goldrush	mid-season	CaCl2	4.84	Ctot	3.006	Mehlich 3	213	47	143.1	NA	0.7	1.3	189	9.1	2002.8	NA	70.351872	Sable loameux	13.1	81	Bevin	82.5	12.1	5.4	0.054179599	0.029648496	0.916171904	9.980685	16.312725	5.0675625
10	3	11	N	250	190	270	250	0	46.753889	-72.336667	2005	2005-05-25	145	2005-09-27	270	31226	126	HRC	Goldrush	mid-season	CaCl2	4.84	Ctot	3.006	Mehlich 3	213	47	143.1	NA	0.7	1.3	189	9.1	2002.8	NA	70.351872	Sable loameux	13.1	81	Bevin	82.5	12.1	5.4	0.054179599	0.029648496	0.916171904	18.52092	20.7306	4.76388
11	1	1	N	0	190	270	0	0	46.753889	-72.336667	2005	2005-05-25	145	2005-09-02	245	31226	101	HRC	Eramosa	early	CaCl2	5.06	Ctot	2.896	Mehlich 3	416	12	63.4	NA	0.9	1.3	206.3	11.3	2144.4	NA	87.0238	Loam sablo-argileux	32.5	61.5	Bevin	55.7	19.9	24.4	0.054179599	0.029648496	0.916171904	1.31472	4.7916	6.70824
11	1	2	N	70	190	270	70	0	46.753889	-72.336667	2005	2005-05-25	145	2005-09-02	245	31226	101	HRC	Eramosa	early	CaCl2	5.06	Ctot	2.896	Mehlich 3	416	12	63.4	NA	0.9	1.3	206.3	11.3	2144.4	NA	87.0238	Loam sablo-argileux	32.5	61.5	Bevin	55.7	19.9	24.4	0.054179599	0.029648496	0.916171904	11.22264	6.49935	2.98584
11	1	3	N	100	190	270	100	0	46.753889	-72.336667	2005	2005-05-25	145	2005-09-02	245	31226	101	HRC	Eramosa	early	CaCl2	5.06	Ctot	2.896	Mehlich 3	416	12	63.4	NA	0.9	1.3	206.3	11.3	2144.4	NA	87.0238	Loam sablo-argileux	32.5	61.5	Bevin	55.7	19.9	24.4	0.054179599	0.029648496	0.916171904	5.754922105	8.144677895	5.446042105
11	1	4	N	160	190	270	130	30	46.753889	-72.336667	2005	2005-05-25	145	2005-09-02	245	31226	101	HRC	Eramosa	early	CaCl2	5.06	Ctot	2.896	Mehlich 3	416	12	63.4	NA	0.9	1.3	206.3	11.3	2144.4	NA	87.0238	Loam sablo-argileux	32.5	61.5	Bevin	55.7	19.9	24.4	0.054179599	0.029648496	0.916171904	4.100648276	10.05457655	5.240308966
11	1	5	N	190	190	270	130	60	46.753889	-72.336667	2005	2005-05-25	145	2005-09-02	245	31226	101	HRC	Eramosa	early	CaCl2	5.06	Ctot	2.896	Mehlich 3	416	12	63.4	NA	0.9	1.3	206.3	11.3	2144.4	NA	87.0238	Loam sablo-argileux	32.5	61.5	Bevin	55.7	19.9	24.4	0.054179599	0.029648496	0.916171904	5.815464828	7.775255172	3.91958069
11	1	6	N	220	190	270	130	90	46.753889	-72.336667	2005	2005-05-25	145	2005-09-02	245	31226	101	HRC	Eramosa	early	CaCl2	5.06	Ctot	2.896	Mehlich 3	416	12	63.4	NA	0.9	1.3	206.3	11.3	2144.4	NA	87.0238	Loam sablo-argileux	32.5	61.5	Bevin	55.7	19.9	24.4	0.054179599	0.029648496	0.916171904	8.57736	7.524	3.27888
11	1	7	N	250	190	270	130	120	46.753889	-72.336667	2005	2005-05-25	145	2005-09-02	245	31226	101	HRC	Eramosa	early	CaCl2	5.06	Ctot	2.896	Mehlich 3	416	12	63.4	NA	0.9	1.3	206.3	11.3	2144.4	NA	87.0238	Loam sablo-argileux	32.5	61.5	Bevin	55.7	19.9	24.4	0.054179599	0.029648496	0.916171904	7.625475	8.011575	3.764475
11	1	8	N	160	190	270	160	0	46.753889	-72.336667	2005	2005-05-25	145	2005-09-02	245	31226	101	HRC	Eramosa	early	CaCl2	5.06	Ctot	2.896	Mehlich 3	416	12	63.4	NA	0.9	1.3	206.3	11.3	2144.4	NA	87.0238	Loam sablo-argileux	32.5	61.5	Bevin	55.7	19.9	24.4	0.054179599	0.029648496	0.916171904	11.83498105	6.128829474	3.739073684
11	1	9	N	190	190	270	190	0	46.753889	-72.336667	2005	2005-05-25	145	2005-09-02	245	31226	101	HRC	Eramosa	early	CaCl2	5.06	Ctot	2.896	Mehlich 3	416	12	63.4	NA	0.9	1.3	206.3	11.3	2144.4	NA	87.0238	Loam sablo-argileux	32.5	61.5	Bevin	55.7	19.9	24.4	0.054179599	0.029648496	0.916171904	10.28129143	5.368628571	3.132925714
11	1	10	N	220	190	270	220	0	46.753889	-72.336667	2005	2005-05-25	145	2005-09-02	245	31226	101	HRC	Eramosa	early	CaCl2	5.06	Ctot	2.896	Mehlich 3	416	12	63.4	NA	0.9	1.3	206.3	11.3	2144.4	NA	87.0238	Loam sablo-argileux	32.5	61.5	Bevin	55.7	19.9	24.4	0.054179599	0.029648496	0.916171904	8.78904	4.29624	6.62688
11	1	11	N	250	190	270	250	0	46.753889	-72.336667	2005	2005-05-25	145	2005-09-02	245	31226	101	HRC	Eramosa	early	CaCl2	5.06	Ctot	2.896	Mehlich 3	416	12	63.4	NA	0.9	1.3	206.3	11.3	2144.4	NA	87.0238	Loam sablo-argileux	32.5	61.5	Bevin	55.7	19.9	24.4	0.054179599	0.029648496	0.916171904	5.55984	6.32016	3.46896
11	2	1	N	0	190	270	0	0	46.753889	-72.336667	2005	2005-05-25	145	2005-09-02	245	31226	101	HRC	Eramosa	early	CaCl2	4.69	Ctot	2.814	Mehlich 3	314	11	94.7	NA	1.1	2	240.5	12	2082.9	NA	100.031568	Loam sablo-argileux	32.5	61.5	Bevin	55.7	19.9	24.4	0.054179599	0.029648496	0.916171904	1.344536471	6.713597647	7.049731765
11	2	2	N	70	190	270	70	0	46.753889	-72.336667	2005	2005-05-25	145	2005-09-02	245	31226	101	HRC	Eramosa	early	CaCl2	4.69	Ctot	2.814	Mehlich 3	314	11	94.7	NA	1.1	2	240.5	12	2082.9	NA	100.031568	Loam sablo-argileux	32.5	61.5	Bevin	55.7	19.9	24.4	0.054179599	0.029648496	0.916171904	10.82705684	10.33122316	4.429989474
11	2	3	N	100	190	270	100	0	46.753889	-72.336667	2005	2005-05-25	145	2005-09-02	245	31226	101	HRC	Eramosa	early	CaCl2	4.69	Ctot	2.814	Mehlich 3	314	11	94.7	NA	1.1	2	240.5	12	2082.9	NA	100.031568	Loam sablo-argileux	32.5	61.5	Bevin	55.7	19.9	24.4	0.054179599	0.029648496	0.916171904	9.502602353	10.46558118	5.114689412
11	2	4	N	160	190	270	130	30	46.753889	-72.336667	2005	2005-05-25	145	2005-09-02	245	31226	101	HRC	Eramosa	early	CaCl2	4.69	Ctot	2.814	Mehlich 3	314	11	94.7	NA	1.1	2	240.5	12	2082.9	NA	100.031568	Loam sablo-argileux	32.5	61.5	Bevin	55.7	19.9	24.4	0.054179599	0.029648496	0.916171904	7.38504	5.85	3.1824
11	2	5	N	190	190	270	130	60	46.753889	-72.336667	2005	2005-05-25	145	2005-09-02	245	31226	101	HRC	Eramosa	early	CaCl2	4.69	Ctot	2.814	Mehlich 3	314	11	94.7	NA	1.1	2	240.5	12	2082.9	NA	100.031568	Loam sablo-argileux	32.5	61.5	Bevin	55.7	19.9	24.4	0.054179599	0.029648496	0.916171904	7.34448	6.42928	3.70656
11	2	6	N	220	190	270	130	90	46.753889	-72.336667	2005	2005-05-25	145	2005-09-02	245	31226	101	HRC	Eramosa	early	CaCl2	4.69	Ctot	2.814	Mehlich 3	314	11	94.7	NA	1.1	2	240.5	12	2082.9	NA	100.031568	Loam sablo-argileux	32.5	61.5	Bevin	55.7	19.9	24.4	0.054179599	0.029648496	0.916171904	5.42256	6.9212	4.33576
11	2	7	N	250	190	270	130	120	46.753889	-72.336667	2005	2005-05-25	145	2005-09-02	245	31226	101	HRC	Eramosa	early	CaCl2	4.69	Ctot	2.814	Mehlich 3	314	11	94.7	NA	1.1	2	240.5	12	2082.9	NA	100.031568	Loam sablo-argileux	32.5	61.5	Bevin	55.7	19.9	24.4	0.054179599	0.029648496	0.916171904	7.41312	8.369651613	3.487354839
11	2	8	N	160	190	270	160	0	46.753889	-72.336667	2005	2005-05-25	145	2005-09-02	245	31226	101	HRC	Eramosa	early	CaCl2	4.69	Ctot	2.814	Mehlich 3	314	11	94.7	NA	1.1	2	240.5	12	2082.9	NA	100.031568	Loam sablo-argileux	32.5	61.5	Bevin	55.7	19.9	24.4	0.054179599	0.029648496	0.916171904	3.746415484	7.164023226	3.746415484
11	2	9	N	190	190	270	190	0	46.753889	-72.336667	2005	2005-05-25	145	2005-09-02	245	31226	101	HRC	Eramosa	early	CaCl2	4.69	Ctot	2.814	Mehlich 3	314	11	94.7	NA	1.1	2	240.5	12	2082.9	NA	100.031568	Loam sablo-argileux	32.5	61.5	Bevin	55.7	19.9	24.4	0.054179599	0.029648496	0.916171904	11.81801739	8.62178087	4.190024348
11	2	10	N	220	190	270	220	0	46.753889	-72.336667	2005	2005-05-25	145	2005-09-02	245	31226	101	HRC	Eramosa	early	CaCl2	4.69	Ctot	2.814	Mehlich 3	314	11	94.7	NA	1.1	2	240.5	12	2082.9	NA	100.031568	Loam sablo-argileux	32.5	61.5	Bevin	55.7	19.9	24.4	0.054179599	0.029648496	0.916171904	8.6658	7.0356	3.87816
11	2	11	N	250	190	270	250	0	46.753889	-72.336667	2005	2005-05-25	145	2005-09-02	245	31226	101	HRC	Eramosa	early	CaCl2	4.69	Ctot	2.814	Mehlich 3	314	11	94.7	NA	1.1	2	240.5	12	2082.9	NA	100.031568	Loam sablo-argileux	32.5	61.5	Bevin	55.7	19.9	24.4	0.054179599	0.029648496	0.916171904	10.64964522	6.110452174	3.317102609
11	3	1	N	0	190	270	0	0	46.753889	-72.336667	2005	2005-05-25	145	2005-09-02	245	31226	101	HRC	Eramosa	early	CaCl2	4.82	Ctot	2.878	Mehlich 3	401	29	120.6	NA	0.9	1.4	190.8	10.3	2101.1	NA	102.046856	Loam sablo-argileux	32.5	61.5	Bevin	55.7	19.9	24.4	0.054179599	0.029648496	0.916171904	5.1640875	6.081075	8.8899525
11	3	2	N	70	190	270	70	0	46.753889	-72.336667	2005	2005-05-25	145	2005-09-02	245	31226	101	HRC	Eramosa	early	CaCl2	4.82	Ctot	2.878	Mehlich 3	401	29	120.6	NA	0.9	1.4	190.8	10.3	2101.1	NA	102.046856	Loam sablo-argileux	32.5	61.5	Bevin	55.7	19.9	24.4	0.054179599	0.029648496	0.916171904	14.42651294	6.114007059	3.833745882
11	3	3	N	100	190	270	100	0	46.753889	-72.336667	2005	2005-05-25	145	2005-09-02	245	31226	101	HRC	Eramosa	early	CaCl2	4.82	Ctot	2.878	Mehlich 3	401	29	120.6	NA	0.9	1.4	190.8	10.3	2101.1	NA	102.046856	Loam sablo-argileux	32.5	61.5	Bevin	55.7	19.9	24.4	0.054179599	0.029648496	0.916171904	14.445288	8.741304	3.933072
11	3	4	N	160	190	270	130	30	46.753889	-72.336667	2005	2005-05-25	145	2005-09-02	245	31226	101	HRC	Eramosa	early	CaCl2	4.82	Ctot	2.878	Mehlich 3	401	29	120.6	NA	0.9	1.4	190.8	10.3	2101.1	NA	102.046856	Loam sablo-argileux	32.5	61.5	Bevin	55.7	19.9	24.4	0.054179599	0.029648496	0.916171904	9.942075	8.629335	2.5579125
11	3	5	N	190	190	270	130	60	46.753889	-72.336667	2005	2005-05-25	145	2005-09-02	245	31226	101	HRC	Eramosa	early	CaCl2	4.82	Ctot	2.878	Mehlich 3	401	29	120.6	NA	0.9	1.4	190.8	10.3	2101.1	NA	102.046856	Loam sablo-argileux	32.5	61.5	Bevin	55.7	19.9	24.4	0.054179599	0.029648496	0.916171904	8.260333714	7.148365714	3.830112
11	3	6	N	220	190	270	130	90	46.753889	-72.336667	2005	2005-05-25	145	2005-09-02	245	31226	101	HRC	Eramosa	early	CaCl2	4.82	Ctot	2.878	Mehlich 3	401	29	120.6	NA	0.9	1.4	190.8	10.3	2101.1	NA	102.046856	Loam sablo-argileux	32.5	61.5	Bevin	55.7	19.9	24.4	0.054179599	0.029648496	0.916171904	11.0499329	10.68126968	6.087925161
11	3	7	N	250	190	270	130	120	46.753889	-72.336667	2005	2005-05-25	145	2005-09-02	245	31226	101	HRC	Eramosa	early	CaCl2	4.82	Ctot	2.878	Mehlich 3	401	29	120.6	NA	0.9	1.4	190.8	10.3	2101.1	NA	102.046856	Loam sablo-argileux	32.5	61.5	Bevin	55.7	19.9	24.4	0.054179599	0.029648496	0.916171904	15.48812571	6.475448571	3.838937143
11	3	8	N	160	190	270	160	0	46.753889	-72.336667	2005	2005-05-25	145	2005-09-02	245	31226	101	HRC	Eramosa	early	CaCl2	4.82	Ctot	2.878	Mehlich 3	401	29	120.6	NA	0.9	1.4	190.8	10.3	2101.1	NA	102.046856	Loam sablo-argileux	32.5	61.5	Bevin	55.7	19.9	24.4	0.054179599	0.029648496	0.916171904	7.604838621	11.11968	4.473434483
11	3	9	N	190	190	270	190	0	46.753889	-72.336667	2005	2005-05-25	145	2005-09-02	245	31226	101	HRC	Eramosa	early	CaCl2	4.82	Ctot	2.878	Mehlich 3	401	29	120.6	NA	0.9	1.4	190.8	10.3	2101.1	NA	102.046856	Loam sablo-argileux	32.5	61.5	Bevin	55.7	19.9	24.4	0.054179599	0.029648496	0.916171904	13.1274	6.162156	2.362932
11	3	10	N	220	190	270	220	0	46.753889	-72.336667	2005	2005-05-25	145	2005-09-02	245	31226	101	HRC	Eramosa	early	CaCl2	4.82	Ctot	2.878	Mehlich 3	401	29	120.6	NA	0.9	1.4	190.8	10.3	2101.1	NA	102.046856	Loam sablo-argileux	32.5	61.5	Bevin	55.7	19.9	24.4	0.054179599	0.029648496	0.916171904	6.2451675	3.93822	2.0173725
11	3	11	N	250	190	270	250	0	46.753889	-72.336667	2005	2005-05-25	145	2005-09-02	245	31226	101	HRC	Eramosa	early	CaCl2	4.82	Ctot	2.878	Mehlich 3	401	29	120.6	NA	0.9	1.4	190.8	10.3	2101.1	NA	102.046856	Loam sablo-argileux	32.5	61.5	Bevin	55.7	19.9	24.4	0.054179599	0.029648496	0.916171904	18.56088	4.1418	3.94524
12	1	1	N	0	144	78	0	0	46.761111	-71.678056	2005	2005-05-18	138	2005-09-22	265	43716	128	Cereal	FL 1207	mid-season late	CaCl2	6.26	Ctot	2.543	Mehlich 3	1245	54	39.9	NA	0.8	2.4	141.5	11.6	1854.1	NA	79.1	Sable loameux	4.1	85	Morin	82.5	12.1	5.4	0.002795205	0.988478403	0.008726392	0	19.07341714	4.628108571
12	1	2	N	50	144	78	50	0	46.761111	-71.678056	2005	2005-05-18	138	2005-09-22	265	43716	128	Cereal	FL 1207	mid-season late	CaCl2	6.26	Ctot	2.543	Mehlich 3	1245	54	39.9	NA	0.8	2.4	141.5	11.6	1854.1	NA	79.1	Sable loameux	4.1	85	Morin	82.5	12.1	5.4	0.002795205	0.988478403	0.008726392	0	22.22894571	5.15403
12	1	3	N	100	144	78	100	0	46.761111	-71.678056	2005	2005-05-18	138	2005-09-22	265	43716	128	Cereal	FL 1207	mid-season late	CaCl2	6.26	Ctot	2.543	Mehlich 3	1245	54	39.9	NA	0.8	2.4	141.5	11.6	1854.1	NA	79.1	Sable loameux	4.1	85	Morin	82.5	12.1	5.4	0.002795205	0.988478403	0.008726392	0.631105714	26.36619429	2.962690714
12	1	4	N	150	144	78	150	0	46.761111	-71.678056	2005	2005-05-18	138	2005-09-22	265	43716	128	Cereal	FL 1207	mid-season late	CaCl2	6.26	Ctot	2.543	Mehlich 3	1245	54	39.9	NA	0.8	2.4	141.5	11.6	1854.1	NA	79.1	Sable loameux	4.1	85	Morin	82.5	12.1	5.4	0.002795205	0.988478403	0.008726392	0.631105714	24.75336857	2.927629286
12	2	1	N	0	144	78	0	0	46.761111	-71.678056	2005	2005-05-18	138	2005-09-22	265	43716	128	Cereal	FL 1207	mid-season late	CaCl2	6.5	Ctot	3.048	Mehlich 3	2051	111	71.9	NA	0.8	2.9	151	16.6	1792.9	NA	93.6	Sable loameux	4.1	85	Morin	82.5	12.1	5.4	0.002795205	0.988478403	0.008726392	0	25.45459714	3.909349286
12	2	2	N	50	144	78	50	0	46.761111	-71.678056	2005	2005-05-18	138	2005-09-22	265	43716	128	Cereal	FL 1207	mid-season late	CaCl2	6.5	Ctot	3.048	Mehlich 3	2051	111	71.9	NA	0.8	2.9	151	16.6	1792.9	NA	93.6	Sable loameux	4.1	85	Morin	82.5	12.1	5.4	0.002795205	0.988478403	0.008726392	0.596044286	32.23898357	2.69973
12	2	3	N	100	144	78	100	0	46.761111	-71.678056	2005	2005-05-18	138	2005-09-22	265	43716	128	Cereal	FL 1207	mid-season late	CaCl2	6.5	Ctot	3.048	Mehlich 3	2051	111	71.9	NA	0.8	2.9	151	16.6	1792.9	NA	93.6	Sable loameux	4.1	85	Morin	82.5	12.1	5.4	0.002795205	0.988478403	0.008726392	0.648636429	34.16736214	2.314054286
12	2	4	N	150	144	78	150	0	46.761111	-71.678056	2005	2005-05-18	138	2005-09-22	265	43716	128	Cereal	FL 1207	mid-season late	CaCl2	6.5	Ctot	3.048	Mehlich 3	2051	111	71.9	NA	0.8	2.9	151	16.6	1792.9	NA	93.6	Sable loameux	4.1	85	Morin	82.5	12.1	5.4	0.002795205	0.988478403	0.008726392	3.260712857	27.55828286	1.419987857
12	3	1	N	0	144	78	0	0	46.761111	-71.678056	2005	2005-05-18	138	2005-09-22	265	43716	128	Cereal	FL 1207	mid-season late	CaCl2	6.3	Ctot	2.545	Mehlich 3	1537	70	57	NA	0.7	2.5	140.8	12	1870.3	NA	61.2	Sable loameux	4.1	85	Morin	82.5	12.1	5.4	0.002795205	0.988478403	0.008726392	0	21.56277857	4.943661429
12	3	2	N	50	144	78	50	0	46.761111	-71.678056	2005	2005-05-18	138	2005-09-22	265	43716	128	Cereal	FL 1207	mid-season late	CaCl2	6.3	Ctot	2.545	Mehlich 3	1537	70	57	NA	0.7	2.5	140.8	12	1870.3	NA	61.2	Sable loameux	4.1	85	Morin	82.5	12.1	5.4	0.002795205	0.988478403	0.008726392	0	24.36769286	3.243182143
12	3	3	N	100	144	78	100	0	46.761111	-71.678056	2005	2005-05-18	138	2005-09-22	265	43716	128	Cereal	FL 1207	mid-season late	CaCl2	6.3	Ctot	2.545	Mehlich 3	1537	70	57	NA	0.7	2.5	140.8	12	1870.3	NA	61.2	Sable loameux	4.1	85	Morin	82.5	12.1	5.4	0.002795205	0.988478403	0.008726392	0	24.28003929	2.401707857
12	3	4	N	150	144	78	150	0	46.761111	-71.678056	2005	2005-05-18	138	2005-09-22	265	43716	128	Cereal	FL 1207	mid-season late	CaCl2	6.3	Ctot	2.545	Mehlich 3	1537	70	57	NA	0.7	2.5	140.8	12	1870.3	NA	61.2	Sable loameux	4.1	85	Morin	82.5	12.1	5.4	0.002795205	0.988478403	0.008726392	0.73629	22.14129214	3.137997857
13	1	1	N	0	100	60	0	0	46.766944	-71.657778	2005	2005-05-18	138	2005-09-22	265	43716	128	Cereal	FL 1207	mid-season late	CaCl2	5.56	Ctot	2.884	Mehlich 3	952	31	59.6	NA	0.9	3.9	157.7	10.3	1839.2	NA	179.5	Sable loameux	5.5	81.9	Morin	82.5	12.1	5.4	0.002795205	0.988478403	0.008726392	0	20.70377357	2.892567857
13	1	2	N	50	100	60	50	0	46.766944	-71.657778	2005	2005-05-18	138	2005-09-22	265	43716	128	Cereal	FL 1207	mid-season late	CaCl2	5.56	Ctot	2.884	Mehlich 3	952	31	59.6	NA	0.9	3.9	157.7	10.3	1839.2	NA	179.5	Sable loameux	5.5	81.9	Morin	82.5	12.1	5.4	0.002795205	0.988478403	0.008726392	0	25.31435143	2.927629286
13	1	3	N	100	100	60	100	0	46.766944	-71.657778	2005	2005-05-18	138	2005-09-22	265	43716	128	Cereal	FL 1207	mid-season late	CaCl2	5.56	Ctot	2.884	Mehlich 3	952	31	59.6	NA	0.9	3.9	157.7	10.3	1839.2	NA	179.5	Sable loameux	5.5	81.9	Morin	82.5	12.1	5.4	0.002795205	0.988478403	0.008726392	0	24.92867571	3.628857857
13	1	4	N	150	100	60	150	0	46.766944	-71.657778	2005	2005-05-18	138	2005-09-22	265	43716	128	Cereal	FL 1207	mid-season late	CaCl2	5.56	Ctot	2.884	Mehlich 3	952	31	59.6	NA	0.9	3.9	157.7	10.3	1839.2	NA	179.5	Sable loameux	5.5	81.9	Morin	82.5	12.1	5.4	0.002795205	0.988478403	0.008726392	0	30.94171071	1.788132857
13	2	1	N	0	100	60	0	0	46.766944	-71.657778	2005	2005-05-18	138	2005-09-22	265	43716	128	Cereal	FL 1207	mid-season late	CaCl2	5.63	Ctot	3.198	Mehlich 3	492	50	84.7	NA	0.9	4.2	165.3	13	1830.1	NA	219.4	Sable loameux	5.5	81.9	Morin	82.5	12.1	5.4	0.002795205	0.988478403	0.008726392	0	21.87833143	2.927629286
13	2	2	N	50	100	60	50	0	46.766944	-71.657778	2005	2005-05-18	138	2005-09-22	265	43716	128	Cereal	FL 1207	mid-season late	CaCl2	5.63	Ctot	3.198	Mehlich 3	492	50	84.7	NA	0.9	4.2	165.3	13	1830.1	NA	219.4	Sable loameux	5.5	81.9	Morin	82.5	12.1	5.4	0.002795205	0.988478403	0.008726392	0	27.64593643	2.94516
13	2	3	N	100	100	60	100	0	46.766944	-71.657778	2005	2005-05-18	138	2005-09-22	265	43716	128	Cereal	FL 1207	mid-season late	CaCl2	5.63	Ctot	3.198	Mehlich 3	492	50	84.7	NA	0.9	4.2	165.3	13	1830.1	NA	219.4	Sable loameux	5.5	81.9	Morin	82.5	12.1	5.4	0.002795205	0.988478403	0.008726392	0	33.04539643	0.876535714
13	2	4	N	150	100	60	150	0	46.766944	-71.657778	2005	2005-05-18	138	2005-09-22	265	43716	128	Cereal	FL 1207	mid-season late	CaCl2	5.63	Ctot	3.198	Mehlich 3	492	50	84.7	NA	0.9	4.2	165.3	13	1830.1	NA	219.4	Sable loameux	5.5	81.9	Morin	82.5	12.1	5.4	0.002795205	0.988478403	0.008726392	1.823194286	26.75187	4.049595
13	3	1	N	0	100	60	0	0	46.766944	-71.657778	2005	2005-05-18	138	2005-09-22	265	43716	128	Cereal	FL 1207	mid-season late	CaCl2	5.61	Ctot	2.839	Mehlich 3	682	61	85.1	NA	1	4.2	163	16.3	1781.5	NA	195.4	Sable loameux	5.5	81.9	Morin	82.5	12.1	5.4	0.002795205	0.988478403	0.008726392	0	17.548245	3.786634286
13	3	2	N	50	100	60	50	0	46.766944	-71.657778	2005	2005-05-18	138	2005-09-22	265	43716	128	Cereal	FL 1207	mid-season late	CaCl2	5.61	Ctot	2.839	Mehlich 3	682	61	85.1	NA	1	4.2	163	16.3	1781.5	NA	195.4	Sable loameux	5.5	81.9	Morin	82.5	12.1	5.4	0.002795205	0.988478403	0.008726392	0	19.84476857	4.750823571
13	3	3	N	100	100	60	100	0	46.766944	-71.657778	2005	2005-05-18	138	2005-09-22	265	43716	128	Cereal	FL 1207	mid-season late	CaCl2	5.61	Ctot	2.839	Mehlich 3	682	61	85.1	NA	1	4.2	163	16.3	1781.5	NA	195.4	Sable loameux	5.5	81.9	Morin	82.5	12.1	5.4	0.002795205	0.988478403	0.008726392	0	24.59559214	3.909349286
13	3	4	N	150	100	60	150	0	46.766944	-71.657778	2005	2005-05-18	138	2005-09-22	265	43716	128	Cereal	FL 1207	mid-season late	CaCl2	5.61	Ctot	2.839	Mehlich 3	682	61	85.1	NA	1	4.2	163	16.3	1781.5	NA	195.4	Sable loameux	5.5	81.9	Morin	82.5	12.1	5.4	0.002795205	0.988478403	0.008726392	0.701228571	29.53925357	2.20887
14	1	1	N	0	138	57	0	0	46.765278	-71.686111	2005	2005-05-18	138	2005-09-22	265	43716	128	Cereal	FL 1207	mid-season late	CaCl2	5.55	Ctot	3.884	Mehlich 3	731	88	87.2	NA	0.9	3.7	133.7	17.9	1818.4	NA	111.9	Sable loameux	5	80.8	Morin	82.5	12.1	5.4	0.002795205	0.988478403	0.008726392	0	16.51393286	2.489361429
14	1	2	N	50	138	57	50	0	46.765278	-71.686111	2005	2005-05-18	138	2005-09-22	265	43716	128	Cereal	FL 1207	mid-season late	CaCl2	5.55	Ctot	3.884	Mehlich 3	731	88	87.2	NA	0.9	3.7	133.7	17.9	1818.4	NA	111.9	Sable loameux	5	80.8	Morin	82.5	12.1	5.4	0.002795205	0.988478403	0.008726392	0	18.23194286	4.680700714
14	1	3	N	100	138	57	100	0	46.765278	-71.686111	2005	2005-05-18	138	2005-09-22	265	43716	128	Cereal	FL 1207	mid-season late	CaCl2	5.55	Ctot	3.884	Mehlich 3	731	88	87.2	NA	0.9	3.7	133.7	17.9	1818.4	NA	111.9	Sable loameux	5	80.8	Morin	82.5	12.1	5.4	0.002795205	0.988478403	0.008726392	0	27.97902	2.629607143
14	1	4	N	150	138	57	150	0	46.765278	-71.686111	2005	2005-05-18	138	2005-09-22	265	43716	128	Cereal	FL 1207	mid-season late	CaCl2	5.55	Ctot	3.884	Mehlich 3	731	88	87.2	NA	0.9	3.7	133.7	17.9	1818.4	NA	111.9	Sable loameux	5	80.8	Morin	82.5	12.1	5.4	0.002795205	0.988478403	0.008726392	2.033562857	20.54599714	2.629607143
14	2	1	N	0	138	57	0	0	46.765278	-71.686111	2005	2005-05-18	138	2005-09-22	265	43716	128	Cereal	FL 1207	mid-season late	CaCl2	5.7	Ctot	2.531	Mehlich 3	136	81	94.1	NA	0.8	3.2	127.6	21.5	1819.2	NA	87.9	Sable loameux	5	80.8	Morin	82.5	12.1	5.4	0.002795205	0.988478403	0.008726392	0	9.8172	3.92688
14	2	2	N	50	138	57	50	0	46.765278	-71.686111	2005	2005-05-18	138	2005-09-22	265	43716	128	Cereal	FL 1207	mid-season late	CaCl2	5.7	Ctot	2.531	Mehlich 3	136	81	94.1	NA	0.8	3.2	127.6	21.5	1819.2	NA	87.9	Sable loameux	5	80.8	Morin	82.5	12.1	5.4	0.002795205	0.988478403	0.008726392	0	13.46358857	4.768354286
14	2	3	N	100	138	57	100	0	46.765278	-71.686111	2005	2005-05-18	138	2005-09-22	265	43716	128	Cereal	FL 1207	mid-season late	CaCl2	5.7	Ctot	2.531	Mehlich 3	136	81	94.1	NA	0.8	3.2	127.6	21.5	1819.2	NA	87.9	Sable loameux	5	80.8	Morin	82.5	12.1	5.4	0.002795205	0.988478403	0.008726392	0	15.72505071	3.471081429
14	2	4	N	150	138	57	150	0	46.765278	-71.686111	2005	2005-05-18	138	2005-09-22	265	43716	128	Cereal	FL 1207	mid-season late	CaCl2	5.7	Ctot	2.531	Mehlich 3	136	81	94.1	NA	0.8	3.2	127.6	21.5	1819.2	NA	87.9	Sable loameux	5	80.8	Morin	82.5	12.1	5.4	0.002795205	0.988478403	0.008726392	0.999250714	21.00179571	2.822445
14	3	1	N	0	138	57	0	0	46.765278	-71.686111	2005	2005-05-18	138	2005-09-22	265	43716	128	Cereal	FL 1207	mid-season late	CaCl2	5.35	Ctot	3.046	Mehlich 3	586	41	61.9	NA	0.8	2	109.2	12.3	1979.7	NA	60.3	Sable loameux	5	80.8	Morin	82.5	12.1	5.4	0.002795205	0.988478403	0.008726392	0	7.205123571	6.258465
14	3	2	N	50	138	57	50	0	46.765278	-71.686111	2005	2005-05-18	138	2005-09-22	265	43716	128	Cereal	FL 1207	mid-season late	CaCl2	5.35	Ctot	3.046	Mehlich 3	586	41	61.9	NA	0.8	2	109.2	12.3	1979.7	NA	60.3	Sable loameux	5	80.8	Morin	82.5	12.1	5.4	0.002795205	0.988478403	0.008726392	0	18.56502643	2.033562857
14	3	3	N	100	138	57	100	0	46.765278	-71.686111	2005	2005-05-18	138	2005-09-22	265	43716	128	Cereal	FL 1207	mid-season late	CaCl2	5.35	Ctot	3.046	Mehlich 3	586	41	61.9	NA	0.8	2	109.2	12.3	1979.7	NA	60.3	Sable loameux	5	80.8	Morin	82.5	12.1	5.4	0.002795205	0.988478403	0.008726392	0	15.05888357	5.802666429
14	3	4	N	150	138	57	150	0	46.765278	-71.686111	2005	2005-05-18	138	2005-09-22	265	43716	128	Cereal	FL 1207	mid-season late	CaCl2	5.35	Ctot	3.046	Mehlich 3	586	41	61.9	NA	0.8	2	109.2	12.3	1979.7	NA	60.3	Sable loameux	5	80.8	Morin	82.5	12.1	5.4	0.002795205	0.988478403	0.008726392	1.840725	22.26400714	1.910847857
15	1	1	N	0	215	215	0	0	48.797222	-72.2425	2005	2005-05-30	150	2005-09-20	263	36430	114	Cereal	Bijou Rouge	early	CaCl2	5.373	Ctot	2.534	Mehlich 3	414.2982456	19.71929825	48.25438596	NA	NA	NA	73.13450292	7.897660819	1441.520468	NA	17.58333333	Loam sableux	1.7	52.9	Boulanger	64.5	25	10.5	0.397340159	0.168704567	0.433955274	0	2.518830201	10.55282416
15	1	2	N	50	215	215	50	0	48.797222	-72.2425	2005	2005-05-30	150	2005-09-20	263	36430	114	Cereal	Bijou Rouge	early	CaCl2	5.373	Ctot	2.534	Mehlich 3	414.2982456	19.71929825	48.25438596	NA	NA	NA	73.13450292	7.897660819	1441.520468	NA	17.58333333	Loam sableux	1.7	52.9	Boulanger	64.5	25	10.5	0.397340159	0.168704567	0.433955274	0	8.977063087	17.76312483
15	1	3	N	100	215	215	100	0	48.797222	-72.2425	2005	2005-05-30	150	2005-09-20	263	36430	114	Cereal	Bijou Rouge	early	CaCl2	5.373	Ctot	2.534	Mehlich 3	414.2982456	19.71929825	48.25438596	NA	NA	NA	73.13450292	7.897660819	1441.520468	NA	17.58333333	Loam sableux	1.7	52.9	Boulanger	64.5	25	10.5	0.397340159	0.168704567	0.433955274	0	18.86138255	18.28837852
15	1	4	N	125	215	215	125	0	48.797222	-72.2425	2005	2005-05-30	150	2005-09-20	263	36430	114	Cereal	Bijou Rouge	early	CaCl2	5.373	Ctot	2.534	Mehlich 3	414.2982456	19.71929825	48.25438596	NA	NA	NA	73.13450292	7.897660819	1441.520468	NA	17.58333333	Loam sableux	1.7	52.9	Boulanger	64.5	25	10.5	0.397340159	0.168704567	0.433955274	0	18.16900268	18.44356711
15	1	5	N	150	215	215	150	0	48.797222	-72.2425	2005	2005-05-30	150	2005-09-20	263	36430	114	Cereal	Bijou Rouge	early	CaCl2	5.373	Ctot	2.534	Mehlich 3	414.2982456	19.71929825	48.25438596	NA	NA	NA	73.13450292	7.897660819	1441.520468	NA	17.58333333	Loam sableux	1.7	52.9	Boulanger	64.5	25	10.5	0.397340159	0.168704567	0.433955274	0	21.24889933	15.30398255
15	1	6	N	175	215	215	175	0	48.797222	-72.2425	2005	2005-05-30	150	2005-09-20	263	36430	114	Cereal	Bijou Rouge	early	CaCl2	5.373	Ctot	2.534	Mehlich 3	414.2982456	19.71929825	48.25438596	NA	NA	NA	73.13450292	7.897660819	1441.520468	NA	17.58333333	Loam sableux	1.7	52.9	Boulanger	64.5	25	10.5	0.397340159	0.168704567	0.433955274	0.632691946	23.34991409	13.42261933
15	2	1	N	0	215	215	0	0	48.797222	-72.2425	2005	2005-05-30	150	2005-09-20	263	36430	114	Cereal	Bijou Rouge	early	CaCl2	5.278	Ctot	2.421	Mehlich 3	483.8855422	21.12048193	49.29216867	NA	NA	NA	66.63855422	10.13554217	1481.927711	NA	20.44879518	Loam sableux	1.7	52.9	Boulanger	64.5	25	10.5	0.397340159	0.168704567	0.433955274	0	0.382002685	13.46559463
15	2	2	N	50	215	215	50	0	48.797222	-72.2425	2005	2005-05-30	150	2005-09-20	263	36430	114	Cereal	Bijou Rouge	early	CaCl2	5.278	Ctot	2.421	Mehlich 3	483.8855422	21.12048193	49.29216867	NA	NA	NA	66.63855422	10.13554217	1481.927711	NA	20.44879518	Loam sableux	1.7	52.9	Boulanger	64.5	25	10.5	0.397340159	0.168704567	0.433955274	0	7.162550336	19.04044631
15	2	3	N	100	215	215	100	0	48.797222	-72.2425	2005	2005-05-30	150	2005-09-20	263	36430	114	Cereal	Bijou Rouge	early	CaCl2	5.278	Ctot	2.421	Mehlich 3	483.8855422	21.12048193	49.29216867	NA	NA	NA	66.63855422	10.13554217	1481.927711	NA	20.44879518	Loam sableux	1.7	52.9	Boulanger	64.5	25	10.5	0.397340159	0.168704567	0.433955274	0	12.64190134	20.10289128
15	2	4	N	125	215	215	125	0	48.797222	-72.2425	2005	2005-05-30	150	2005-09-20	263	36430	114	Cereal	Bijou Rouge	early	CaCl2	5.278	Ctot	2.421	Mehlich 3	483.8855422	21.12048193	49.29216867	NA	NA	NA	66.63855422	10.13554217	1481.927711	NA	20.44879518	Loam sableux	1.7	52.9	Boulanger	64.5	25	10.5	0.397340159	0.168704567	0.433955274	0	34.20117785	7.007361745
15	2	5	N	150	215	215	150	0	48.797222	-72.2425	2005	2005-05-30	150	2005-09-20	263	36430	114	Cereal	Bijou Rouge	early	CaCl2	5.278	Ctot	2.421	Mehlich 3	483.8855422	21.12048193	49.29216867	NA	NA	NA	66.63855422	10.13554217	1481.927711	NA	20.44879518	Loam sableux	1.7	52.9	Boulanger	64.5	25	10.5	0.397340159	0.168704567	0.433955274	0	18.31225369	14.19378725
15	2	6	N	175	215	215	175	0	48.797222	-72.2425	2005	2005-05-30	150	2005-09-20	263	36430	114	Cereal	Bijou Rouge	early	CaCl2	5.278	Ctot	2.421	Mehlich 3	483.8855422	21.12048193	49.29216867	NA	NA	NA	66.63855422	10.13554217	1481.927711	NA	20.44879518	Loam sableux	1.7	52.9	Boulanger	64.5	25	10.5	0.397340159	0.168704567	0.433955274	0	21.59508926	11.90177114
15	3	1	N	0	215	215	0	0	48.797222	-72.2425	2005	2005-05-30	150	2005-09-20	263	36430	114	Cereal	Bijou Rouge	early	CaCl2	5.211	Ctot	2.288	Mehlich 3	538.6875	24.396875	39.759375	NA	NA	NA	69.63125	11.175	1468.4375	NA	27.9140625	Loam sableux	1.7	52.9	Boulanger	64.5	25	10.5	0.397340159	0.168704567	0.433955274	0	0.632691946	12.66577651
15	3	2	N	50	215	215	50	0	48.797222	-72.2425	2005	2005-05-30	150	2005-09-20	263	36430	114	Cereal	Bijou Rouge	early	CaCl2	5.211	Ctot	2.288	Mehlich 3	538.6875	24.396875	39.759375	NA	NA	NA	69.63125	11.175	1468.4375	NA	27.9140625	Loam sableux	1.7	52.9	Boulanger	64.5	25	10.5	0.397340159	0.168704567	0.433955274	0	5.801665772	20.48489396
15	3	3	N	100	215	215	100	0	48.797222	-72.2425	2005	2005-05-30	150	2005-09-20	263	36430	114	Cereal	Bijou Rouge	early	CaCl2	5.211	Ctot	2.288	Mehlich 3	538.6875	24.396875	39.759375	NA	NA	NA	69.63125	11.175	1468.4375	NA	27.9140625	Loam sableux	1.7	52.9	Boulanger	64.5	25	10.5	0.397340159	0.168704567	0.433955274	1.098257718	15.43529597	20.3774557
15	3	4	N	125	215	215	125	0	48.797222	-72.2425	2005	2005-05-30	150	2005-09-20	263	36430	114	Cereal	Bijou Rouge	early	CaCl2	5.211	Ctot	2.288	Mehlich 3	538.6875	24.396875	39.759375	NA	NA	NA	69.63125	11.175	1468.4375	NA	27.9140625	Loam sableux	1.7	52.9	Boulanger	64.5	25	10.5	0.397340159	0.168704567	0.433955274	0	27.89813356	15.5666094
15	3	5	N	150	215	215	150	0	48.797222	-72.2425	2005	2005-05-30	150	2005-09-20	263	36430	114	Cereal	Bijou Rouge	early	CaCl2	5.211	Ctot	2.288	Mehlich 3	538.6875	24.396875	39.759375	NA	NA	NA	69.63125	11.175	1468.4375	NA	27.9140625	Loam sableux	1.7	52.9	Boulanger	64.5	25	10.5	0.397340159	0.168704567	0.433955274	0	27.69519463	12.77321477
15	3	6	N	175	215	215	175	0	48.797222	-72.2425	2005	2005-05-30	150	2005-09-20	263	36430	114	Cereal	Bijou Rouge	early	CaCl2	5.211	Ctot	2.288	Mehlich 3	538.6875	24.396875	39.759375	NA	NA	NA	69.63125	11.175	1468.4375	NA	27.9140625	Loam sableux	1.7	52.9	Boulanger	64.5	25	10.5	0.397340159	0.168704567	0.433955274	0	18.12125235	17.0468698
16	1	1	N	0	215	215	0	0	48.797222	-72.2425	2005	2005-05-30	150	2005-09-20	263	36430	114	Cereal	Peribonka	early mid-season	CaCl2	5.373	Ctot	2.534	Mehlich 3	414.2982456	19.71929825	48.25438596	NA	NA	NA	73.13450292	7.897660819	1441.520468	NA	17.58333333	Loam sableux	1.7	52.9	Boulanger	64.5	25	10.5	0.397340159	0.168704567	0.433955274	0	20.19839195	2.339766443
16	1	2	N	50	215	215	50	0	48.797222	-72.2425	2005	2005-05-30	150	2005-09-20	263	36430	114	Cereal	Peribonka	early mid-season	CaCl2	5.373	Ctot	2.534	Mehlich 3	414.2982456	19.71929825	48.25438596	NA	NA	NA	73.13450292	7.897660819	1441.520468	NA	17.58333333	Loam sableux	1.7	52.9	Boulanger	64.5	25	10.5	0.397340159	0.168704567	0.433955274	9.251627517	24.84211208	2.435267114
16	1	3	N	100	215	215	100	0	48.797222	-72.2425	2005	2005-05-30	150	2005-09-20	263	36430	114	Cereal	Peribonka	early mid-season	CaCl2	5.373	Ctot	2.534	Mehlich 3	414.2982456	19.71929825	48.25438596	NA	NA	NA	73.13450292	7.897660819	1441.520468	NA	17.58333333	Loam sableux	1.7	52.9	Boulanger	64.5	25	10.5	0.397340159	0.168704567	0.433955274	14.27735034	24.42429664	2.996333557
16	1	4	N	125	215	215	125	0	48.797222	-72.2425	2005	2005-05-30	150	2005-09-20	263	36430	114	Cereal	Peribonka	early mid-season	CaCl2	5.373	Ctot	2.534	Mehlich 3	414.2982456	19.71929825	48.25438596	NA	NA	NA	73.13450292	7.897660819	1441.520468	NA	17.58333333	Loam sableux	1.7	52.9	Boulanger	64.5	25	10.5	0.397340159	0.168704567	0.433955274	17.16624564	24.69886107	3.235085235
16	1	5	N	150	215	215	150	0	48.797222	-72.2425	2005	2005-05-30	150	2005-09-20	263	36430	114	Cereal	Peribonka	early mid-season	CaCl2	5.373	Ctot	2.534	Mehlich 3	414.2982456	19.71929825	48.25438596	NA	NA	NA	73.13450292	7.897660819	1441.520468	NA	17.58333333	Loam sableux	1.7	52.9	Boulanger	64.5	25	10.5	0.397340159	0.168704567	0.433955274	13.13134228	20.62814497	3.079896644
16	1	6	N	175	215	215	175	0	48.797222	-72.2425	2005	2005-05-30	150	2005-09-20	263	36430	114	Cereal	Peribonka	early mid-season	CaCl2	5.373	Ctot	2.534	Mehlich 3	414.2982456	19.71929825	48.25438596	NA	NA	NA	73.13450292	7.897660819	1441.520468	NA	17.58333333	Loam sableux	1.7	52.9	Boulanger	64.5	25	10.5	0.397340159	0.168704567	0.433955274	14.34897584	19.45826174	4.034903356
16	2	1	N	0	215	215	0	0	48.797222	-72.2425	2005	2005-05-30	150	2005-09-20	263	36430	114	Cereal	Peribonka	early mid-season	CaCl2	5.278	Ctot	2.421	Mehlich 3	483.8855422	21.12048193	49.29216867	NA	NA	NA	66.63855422	10.13554217	1481.927711	NA	20.44879518	Loam sableux	1.7	52.9	Boulanger	64.5	25	10.5	0.397340159	0.168704567	0.433955274	3.091834228	16.78424295	1.945826174
16	2	2	N	50	215	215	50	0	48.797222	-72.2425	2005	2005-05-30	150	2005-09-20	263	36430	114	Cereal	Peribonka	early mid-season	CaCl2	5.278	Ctot	2.421	Mehlich 3	483.8855422	21.12048193	49.29216867	NA	NA	NA	66.63855422	10.13554217	1481.927711	NA	20.44879518	Loam sableux	1.7	52.9	Boulanger	64.5	25	10.5	0.397340159	0.168704567	0.433955274	14.31316309	20.92658456	3.449961745
16	2	3	N	100	215	215	100	0	48.797222	-72.2425	2005	2005-05-30	150	2005-09-20	263	36430	114	Cereal	Peribonka	early mid-season	CaCl2	5.278	Ctot	2.421	Mehlich 3	483.8855422	21.12048193	49.29216867	NA	NA	NA	66.63855422	10.13554217	1481.927711	NA	20.44879518	Loam sableux	1.7	52.9	Boulanger	64.5	25	10.5	0.397340159	0.168704567	0.433955274	19.62538792	28.31594899	2.936645638
16	2	4	N	125	215	215	125	0	48.797222	-72.2425	2005	2005-05-30	150	2005-09-20	263	36430	114	Cereal	Peribonka	early mid-season	CaCl2	5.278	Ctot	2.421	Mehlich 3	483.8855422	21.12048193	49.29216867	NA	NA	NA	66.63855422	10.13554217	1481.927711	NA	20.44879518	Loam sableux	1.7	52.9	Boulanger	64.5	25	10.5	0.397340159	0.168704567	0.433955274	16.66486711	26.90731409	3.270897987
16	2	5	N	150	215	215	150	0	48.797222	-72.2425	2005	2005-05-30	150	2005-09-20	263	36430	114	Cereal	Peribonka	early mid-season	CaCl2	5.278	Ctot	2.421	Mehlich 3	483.8855422	21.12048193	49.29216867	NA	NA	NA	66.63855422	10.13554217	1481.927711	NA	20.44879518	Loam sableux	1.7	52.9	Boulanger	64.5	25	10.5	0.397340159	0.168704567	0.433955274	18.51519262	27.37287987	1.814512752
16	2	6	N	175	215	215	175	0	48.797222	-72.2425	2005	2005-05-30	150	2005-09-20	263	36430	114	Cereal	Peribonka	early mid-season	CaCl2	5.278	Ctot	2.421	Mehlich 3	483.8855422	21.12048193	49.29216867	NA	NA	NA	66.63855422	10.13554217	1481.927711	NA	20.44879518	Loam sableux	1.7	52.9	Boulanger	64.5	25	10.5	0.397340159	0.168704567	0.433955274	19.2672604	18.86138255	2.077139597
16	3	1	N	0	215	215	0	0	48.797222	-72.2425	2005	2005-05-30	150	2005-09-20	263	36430	114	Cereal	Peribonka	early mid-season	CaCl2	5.211	Ctot	2.288	Mehlich 3	538.6875	24.396875	39.759375	NA	NA	NA	69.63125	11.175	1468.4375	NA	27.9140625	Loam sableux	1.7	52.9	Boulanger	64.5	25	10.5	0.397340159	0.168704567	0.433955274	0	23.18278792	6.971548993
16	3	2	N	50	215	215	50	0	48.797222	-72.2425	2005	2005-05-30	150	2005-09-20	263	36430	114	Cereal	Peribonka	early mid-season	CaCl2	5.211	Ctot	2.288	Mehlich 3	538.6875	24.396875	39.759375	NA	NA	NA	69.63125	11.175	1468.4375	NA	27.9140625	Loam sableux	1.7	52.9	Boulanger	64.5	25	10.5	0.397340159	0.168704567	0.433955274	12.53446309	32.73285503	4.011028188
16	3	3	N	100	215	215	100	0	48.797222	-72.2425	2005	2005-05-30	150	2005-09-20	263	36430	114	Cereal	Peribonka	early mid-season	CaCl2	5.211	Ctot	2.288	Mehlich 3	538.6875	24.396875	39.759375	NA	NA	NA	69.63125	11.175	1468.4375	NA	27.9140625	Loam sableux	1.7	52.9	Boulanger	64.5	25	10.5	0.397340159	0.168704567	0.433955274	14.36091342	33.06710738	3.652900671
16	3	4	N	125	215	215	125	0	48.797222	-72.2425	2005	2005-05-30	150	2005-09-20	263	36430	114	Cereal	Peribonka	early mid-season	CaCl2	5.211	Ctot	2.288	Mehlich 3	538.6875	24.396875	39.759375	NA	NA	NA	69.63125	11.175	1468.4375	NA	27.9140625	Loam sableux	1.7	52.9	Boulanger	64.5	25	10.5	0.397340159	0.168704567	0.433955274	1.456385235	44.86144027	5.013785235
16	3	5	N	150	215	215	150	0	48.797222	-72.2425	2005	2005-05-30	150	2005-09-20	263	36430	114	Cereal	Peribonka	early mid-season	CaCl2	5.211	Ctot	2.288	Mehlich 3	538.6875	24.396875	39.759375	NA	NA	NA	69.63125	11.175	1468.4375	NA	27.9140625	Loam sableux	1.7	52.9	Boulanger	64.5	25	10.5	0.397340159	0.168704567	0.433955274	15.92473691	34.38024161	2.984395973
16	3	6	N	175	215	215	175	0	48.797222	-72.2425	2005	2005-05-30	150	2005-09-20	263	36430	114	Cereal	Peribonka	early mid-season	CaCl2	5.211	Ctot	2.288	Mehlich 3	538.6875	24.396875	39.759375	NA	NA	NA	69.63125	11.175	1468.4375	NA	27.9140625	Loam sableux	1.7	52.9	Boulanger	64.5	25	10.5	0.397340159	0.168704567	0.433955274	10.27825973	29.04414161	4.69147047
17	1	1	NPK	0	215	215	0	0	48.797222	-72.2425	2005	2005-05-30	150	2005-09-20	263	36430	114	Cereal	Pike	mid-season	CaCl2	5.373	Ctot	2.534	Mehlich 3	414.2982456	19.71929825	48.25438596	NA	NA	NA	73.13450292	7.897660819	1441.520468	NA	17.58333333	Loam sableux	1.7	52.9	Peribonka	64.5	25	10.5	0.119309092	0.644870687	0.235820221	0.64462953	18.26450336	2.662081208
17	1	2	NPK	50	215	215	50	0	48.797222	-72.2425	2005	2005-05-30	150	2005-09-20	263	36430	114	Cereal	Pike	mid-season	CaCl2	5.373	Ctot	2.534	Mehlich 3	414.2982456	19.71929825	48.25438596	NA	NA	NA	73.13450292	7.897660819	1441.520468	NA	17.58333333	Loam sableux	1.7	52.9	Peribonka	64.5	25	10.5	0.119309092	0.644870687	0.235820221	9.848506711	18.01381409	1.205695973
17	1	3	NPK	100	215	215	100	0	48.797222	-72.2425	2005	2005-05-30	150	2005-09-20	263	36430	114	Cereal	Pike	mid-season	CaCl2	5.373	Ctot	2.534	Mehlich 3	414.2982456	19.71929825	48.25438596	NA	NA	NA	73.13450292	7.897660819	1441.520468	NA	17.58333333	Loam sableux	1.7	52.9	Peribonka	64.5	25	10.5	0.119309092	0.644870687	0.235820221	20.35358054	16.55742886	2.220390604
17	1	4	NPK	125	215	215	125	0	48.797222	-72.2425	2005	2005-05-30	150	2005-09-20	263	36430	114	Cereal	Pike	mid-season	CaCl2	5.373	Ctot	2.534	Mehlich 3	414.2982456	19.71929825	48.25438596	NA	NA	NA	73.13450292	7.897660819	1441.520468	NA	17.58333333	Loam sableux	1.7	52.9	Peribonka	64.5	25	10.5	0.119309092	0.644870687	0.235820221	17.09462013	20.87883423	1.456385235
17	1	5	NPK	150	215	215	150	0	48.797222	-72.2425	2005	2005-05-30	150	2005-09-20	263	36430	114	Cereal	Pike	mid-season	CaCl2	5.373	Ctot	2.534	Mehlich 3	414.2982456	19.71929825	48.25438596	NA	NA	NA	73.13450292	7.897660819	1441.520468	NA	17.58333333	Loam sableux	1.7	52.9	Peribonka	64.5	25	10.5	0.119309092	0.644870687	0.235820221	20.5326443	17.83475034	1.146008054
17	1	6	NPK	175	215	215	175	0	48.797222	-72.2425	2005	2005-05-30	150	2005-09-20	263	36430	114	Cereal	Pike	mid-season	CaCl2	5.373	Ctot	2.534	Mehlich 3	414.2982456	19.71929825	48.25438596	NA	NA	NA	73.13450292	7.897660819	1441.520468	NA	17.58333333	Loam sableux	1.7	52.9	Peribonka	64.5	25	10.5	0.119309092	0.644870687	0.235820221	20.62814497	16.16348859	1.229571141
17	1	7	NPK	150	0	215	150	0	48.797222	-72.2425	2005	2005-05-30	150	2005-09-20	263	36430	114	Cereal	Pike	mid-season	CaCl2	5.373	Ctot	2.534	Mehlich 3	414.2982456	19.71929825	48.25438596	NA	NA	NA	73.13450292	7.897660819	1441.520468	NA	17.58333333	Loam sableux	1.7	52.9	Peribonka	64.5	25	10.5	0.119309092	0.644870687	0.235820221	2.220390604	13.02390403	1.420572483
17	1	8	NPK	150	107.5	215	150	0	48.797222	-72.2425	2005	2005-05-30	150	2005-09-20	263	36430	114	Cereal	Pike	mid-season	CaCl2	5.373	Ctot	2.534	Mehlich 3	414.2982456	19.71929825	48.25438596	NA	NA	NA	73.13450292	7.897660819	1441.520468	NA	17.58333333	Loam sableux	1.7	52.9	Peribonka	64.5	25	10.5	0.119309092	0.644870687	0.235820221	21.67865235	19.47019933	1.265383893
17	1	9	NPK	150	215	215	150	0	48.797222	-72.2425	2005	2005-05-30	150	2005-09-20	263	36430	114	Cereal	Pike	mid-season	CaCl2	5.373	Ctot	2.534	Mehlich 3	414.2982456	19.71929825	48.25438596	NA	NA	NA	73.13450292	7.897660819	1441.520468	NA	17.58333333	Loam sableux	1.7	52.9	Peribonka	64.5	25	10.5	0.119309092	0.644870687	0.235820221	13.72822148	14.07441141	1.50413557
17	2	1	NPK	0	215	215	0	0	48.797222	-72.2425	2005	2005-05-30	150	2005-09-20	263	36430	114	Cereal	Pike	mid-season	CaCl2	5.278	Ctot	2.421	Mehlich 3	483.8855422	21.12048193	49.29216867	NA	NA	NA	66.63855422	10.13554217	1481.927711	NA	20.44879518	Loam sableux	1.7	52.9	Peribonka	64.5	25	10.5	0.119309092	0.644870687	0.235820221	1.921951007	16.22317651	3.032146309
17	2	2	NPK	50	215	215	50	0	48.797222	-72.2425	2005	2005-05-30	150	2005-09-20	263	36430	114	Cereal	Pike	mid-season	CaCl2	5.278	Ctot	2.421	Mehlich 3	483.8855422	21.12048193	49.29216867	NA	NA	NA	66.63855422	10.13554217	1481.927711	NA	20.44879518	Loam sableux	1.7	52.9	Peribonka	64.5	25	10.5	0.119309092	0.644870687	0.235820221	17.19012081	13.58497047	1.528010738
17	2	3	NPK	100	215	215	100	0	48.797222	-72.2425	2005	2005-05-30	150	2005-09-20	263	36430	114	Cereal	Pike	mid-season	CaCl2	5.278	Ctot	2.421	Mehlich 3	483.8855422	21.12048193	49.29216867	NA	NA	NA	66.63855422	10.13554217	1481.927711	NA	20.44879518	Loam sableux	1.7	52.9	Peribonka	64.5	25	10.5	0.119309092	0.644870687	0.235820221	23.62447852	9.10837651	1.110195302
17	2	4	NPK	125	215	215	125	0	48.797222	-72.2425	2005	2005-05-30	150	2005-09-20	263	36430	114	Cereal	Pike	mid-season	CaCl2	5.278	Ctot	2.421	Mehlich 3	483.8855422	21.12048193	49.29216867	NA	NA	NA	66.63855422	10.13554217	1481.927711	NA	20.44879518	Loam sableux	1.7	52.9	Peribonka	64.5	25	10.5	0.119309092	0.644870687	0.235820221	20.80720872	14.76679128	1.50413557
17	2	5	NPK	150	215	215	150	0	48.797222	-72.2425	2005	2005-05-30	150	2005-09-20	263	36430	114	Cereal	Pike	mid-season	CaCl2	5.278	Ctot	2.421	Mehlich 3	483.8855422	21.12048193	49.29216867	NA	NA	NA	66.63855422	10.13554217	1481.927711	NA	20.44879518	Loam sableux	1.7	52.9	Peribonka	64.5	25	10.5	0.119309092	0.644870687	0.235820221	26.45368591	10.95870201	1.432510067
17	2	6	NPK	175	215	215	175	0	48.797222	-72.2425	2005	2005-05-30	150	2005-09-20	263	36430	114	Cereal	Pike	mid-season	CaCl2	5.278	Ctot	2.421	Mehlich 3	483.8855422	21.12048193	49.29216867	NA	NA	NA	66.63855422	10.13554217	1481.927711	NA	20.44879518	Loam sableux	1.7	52.9	Peribonka	64.5	25	10.5	0.119309092	0.644870687	0.235820221	12.21214832	18.38387919	0.823693289
17	2	7	NPK	150	0	215	150	0	48.797222	-72.2425	2005	2005-05-30	150	2005-09-20	263	36430	114	Cereal	Pike	mid-season	CaCl2	5.278	Ctot	2.421	Mehlich 3	483.8855422	21.12048193	49.29216867	NA	NA	NA	66.63855422	10.13554217	1481.927711	NA	20.44879518	Loam sableux	1.7	52.9	Peribonka	64.5	25	10.5	0.119309092	0.644870687	0.235820221	6.887985906	11.92564631	2.733706711
17	2	8	NPK	150	107.5	215	150	0	48.797222	-72.2425	2005	2005-05-30	150	2005-09-20	263	36430	114	Cereal	Pike	mid-season	CaCl2	5.278	Ctot	2.421	Mehlich 3	483.8855422	21.12048193	49.29216867	NA	NA	NA	66.63855422	10.13554217	1481.927711	NA	20.44879518	Loam sableux	1.7	52.9	Peribonka	64.5	25	10.5	0.119309092	0.644870687	0.235820221	15.06523087	19.8641396	1.229571141
17	2	9	NPK	150	215	215	150	0	48.797222	-72.2425	2005	2005-05-30	150	2005-09-20	263	36430	114	Cereal	Pike	mid-season	CaCl2	5.278	Ctot	2.421	Mehlich 3	483.8855422	21.12048193	49.29216867	NA	NA	NA	66.63855422	10.13554217	1481.927711	NA	20.44879518	Loam sableux	1.7	52.9	Peribonka	64.5	25	10.5	0.119309092	0.644870687	0.235820221	14.16991208	17.69149933	2.769519463
17	3	1	NPK	0	215	215	0	0	48.797222	-72.2425	2005	2005-05-30	150	2005-09-20	263	36430	114	Cereal	Pike	mid-season	CaCl2	5.211	Ctot	2.288	Mehlich 3	538.6875	24.396875	39.759375	NA	NA	NA	69.63125	11.175	1468.4375	NA	27.9140625	Loam sableux	1.7	52.9	Peribonka	64.5	25	10.5	0.119309092	0.644870687	0.235820221	5.801665772	12.59415101	1.933888591
17	3	2	NPK	50	215	215	50	0	48.797222	-72.2425	2005	2005-05-30	150	2005-09-20	263	36430	114	Cereal	Pike	mid-season	CaCl2	5.211	Ctot	2.288	Mehlich 3	538.6875	24.396875	39.759375	NA	NA	NA	69.63125	11.175	1468.4375	NA	27.9140625	Loam sableux	1.7	52.9	Peribonka	64.5	25	10.5	0.119309092	0.644870687	0.235820221	11.83014564	19.92382752	2.578518121
17	3	3	NPK	100	215	215	100	0	48.797222	-72.2425	2005	2005-05-30	150	2005-09-20	263	36430	114	Cereal	Pike	mid-season	CaCl2	5.211	Ctot	2.288	Mehlich 3	538.6875	24.396875	39.759375	NA	NA	NA	69.63125	11.175	1468.4375	NA	27.9140625	Loam sableux	1.7	52.9	Peribonka	64.5	25	10.5	0.119309092	0.644870687	0.235820221	13.50140738	22.00096711	2.960520805
17	3	4	NPK	125	215	215	125	0	48.797222	-72.2425	2005	2005-05-30	150	2005-09-20	263	36430	114	Cereal	Pike	mid-season	CaCl2	5.211	Ctot	2.288	Mehlich 3	538.6875	24.396875	39.759375	NA	NA	NA	69.63125	11.175	1468.4375	NA	27.9140625	Loam sableux	1.7	52.9	Peribonka	64.5	25	10.5	0.119309092	0.644870687	0.235820221	18.73006913	20.12676644	1.396697315
17	3	5	NPK	150	215	215	150	0	48.797222	-72.2425	2005	2005-05-30	150	2005-09-20	263	36430	114	Cereal	Pike	mid-season	CaCl2	5.211	Ctot	2.288	Mehlich 3	538.6875	24.396875	39.759375	NA	NA	NA	69.63125	11.175	1468.4375	NA	27.9140625	Loam sableux	1.7	52.9	Peribonka	64.5	25	10.5	0.119309092	0.644870687	0.235820221	29.71264631	11.49589329	1.384759732
17	3	6	NPK	175	215	215	175	0	48.797222	-72.2425	2005	2005-05-30	150	2005-09-20	263	36430	114	Cereal	Pike	mid-season	CaCl2	5.211	Ctot	2.288	Mehlich 3	538.6875	24.396875	39.759375	NA	NA	NA	69.63125	11.175	1468.4375	NA	27.9140625	Loam sableux	1.7	52.9	Peribonka	64.5	25	10.5	0.119309092	0.644870687	0.235820221	19.5657	16.18736376	3.999090604
17	3	7	NPK	150	0	215	150	0	48.797222	-72.2425	2005	2005-05-30	150	2005-09-20	263	36430	114	Cereal	Pike	mid-season	CaCl2	5.211	Ctot	2.288	Mehlich 3	538.6875	24.396875	39.759375	NA	NA	NA	69.63125	11.175	1468.4375	NA	27.9140625	Loam sableux	1.7	52.9	Peribonka	64.5	25	10.5	0.119309092	0.644870687	0.235820221	3.545462416	15.12491879	2.041326846
17	3	8	NPK	150	107.5	215	150	0	48.797222	-72.2425	2005	2005-05-30	150	2005-09-20	263	36430	114	Cereal	Pike	mid-season	CaCl2	5.211	Ctot	2.288	Mehlich 3	538.6875	24.396875	39.759375	NA	NA	NA	69.63125	11.175	1468.4375	NA	27.9140625	Loam sableux	1.7	52.9	Peribonka	64.5	25	10.5	0.119309092	0.644870687	0.235820221	15.47110872	14.26541275	3.521587248
17	3	9	NPK	150	215	215	150	0	48.797222	-72.2425	2005	2005-05-30	150	2005-09-20	263	36430	114	Cereal	Pike	mid-season	CaCl2	5.211	Ctot	2.288	Mehlich 3	538.6875	24.396875	39.759375	NA	NA	NA	69.63125	11.175	1468.4375	NA	27.9140625	Loam sableux	1.7	52.9	Peribonka	64.5	25	10.5	0.119309092	0.644870687	0.235820221	11.84208322	17.61987383	1.34894698
18	1	1	N	0	215	215	0	0	48.797222	-72.2425	2005	2005-05-30	150	2005-09-20	263	36430	114	Cereal	Prospect	mid-season	CaCl2	5.373	Ctot	2.534	Mehlich 3	414.2982456	19.71929825	48.25438596	NA	NA	NA	73.13450292	7.897660819	1441.520468	NA	17.58333333	Loam sableux	1.7	52.9	Boulanger	64.5	25	10.5	0.397340159	0.168704567	0.433955274	3.796151678	11.87789597	2.685956376
18	1	2	N	50	215	215	50	0	48.797222	-72.2425	2005	2005-05-30	150	2005-09-20	263	36430	114	Cereal	Prospect	mid-season	CaCl2	5.373	Ctot	2.534	Mehlich 3	414.2982456	19.71929825	48.25438596	NA	NA	NA	73.13450292	7.897660819	1441.520468	NA	17.58333333	Loam sableux	1.7	52.9	Boulanger	64.5	25	10.5	0.397340159	0.168704567	0.433955274	4.679532886	21.97709195	3.951340268
18	1	3	N	100	215	215	100	0	48.797222	-72.2425	2005	2005-05-30	150	2005-09-20	263	36430	114	Cereal	Prospect	mid-season	CaCl2	5.373	Ctot	2.534	Mehlich 3	414.2982456	19.71929825	48.25438596	NA	NA	NA	73.13450292	7.897660819	1441.520468	NA	17.58333333	Loam sableux	1.7	52.9	Boulanger	64.5	25	10.5	0.397340159	0.168704567	0.433955274	9.347128188	21.09371074	6.983486577
18	1	4	N	125	215	215	125	0	48.797222	-72.2425	2005	2005-05-30	150	2005-09-20	263	36430	114	Cereal	Prospect	mid-season	CaCl2	5.373	Ctot	2.534	Mehlich 3	414.2982456	19.71929825	48.25438596	NA	NA	NA	73.13450292	7.897660819	1441.520468	NA	17.58333333	Loam sableux	1.7	52.9	Boulanger	64.5	25	10.5	0.397340159	0.168704567	0.433955274	16.42611544	22.4545953	3.330585906
18	1	5	N	150	215	215	150	0	48.797222	-72.2425	2005	2005-05-30	150	2005-09-20	263	36430	114	Cereal	Prospect	mid-season	CaCl2	5.373	Ctot	2.534	Mehlich 3	414.2982456	19.71929825	48.25438596	NA	NA	NA	73.13450292	7.897660819	1441.520468	NA	17.58333333	Loam sableux	1.7	52.9	Boulanger	64.5	25	10.5	0.397340159	0.168704567	0.433955274	9.729130872	27.16994094	3.06795906
18	1	6	N	175	215	215	175	0	48.797222	-72.2425	2005	2005-05-30	150	2005-09-20	263	36430	114	Cereal	Prospect	mid-season	CaCl2	5.373	Ctot	2.534	Mehlich 3	414.2982456	19.71929825	48.25438596	NA	NA	NA	73.13450292	7.897660819	1441.520468	NA	17.58333333	Loam sableux	1.7	52.9	Boulanger	64.5	25	10.5	0.397340159	0.168704567	0.433955274	0	31.77784832	7.986243624
18	2	1	N	0	215	215	0	0	48.797222	-72.2425	2005	2005-05-30	150	2005-09-20	263	36430	114	Cereal	Prospect	mid-season	CaCl2	5.278	Ctot	2.421	Mehlich 3	483.8855422	21.12048193	49.29216867	NA	NA	NA	66.63855422	10.13554217	1481.927711	NA	20.44879518	Loam sableux	1.7	52.9	Boulanger	64.5	25	10.5	0.397340159	0.168704567	0.433955274	1.802575168	13.62078322	4.882471812
18	2	2	N	50	215	215	50	0	48.797222	-72.2425	2005	2005-05-30	150	2005-09-20	263	36430	114	Cereal	Prospect	mid-season	CaCl2	5.278	Ctot	2.421	Mehlich 3	483.8855422	21.12048193	49.29216867	NA	NA	NA	66.63855422	10.13554217	1481.927711	NA	20.44879518	Loam sableux	1.7	52.9	Boulanger	64.5	25	10.5	0.397340159	0.168704567	0.433955274	3.032146309	20.68783289	4.989910067
18	2	3	N	100	215	215	100	0	48.797222	-72.2425	2005	2005-05-30	150	2005-09-20	263	36430	114	Cereal	Prospect	mid-season	CaCl2	5.278	Ctot	2.421	Mehlich 3	483.8855422	21.12048193	49.29216867	NA	NA	NA	66.63855422	10.13554217	1481.927711	NA	20.44879518	Loam sableux	1.7	52.9	Boulanger	64.5	25	10.5	0.397340159	0.168704567	0.433955274	6.279169128	26.76406309	7.138675168
18	2	4	N	125	215	215	125	0	48.797222	-72.2425	2005	2005-05-30	150	2005-09-20	263	36430	114	Cereal	Prospect	mid-season	CaCl2	5.278	Ctot	2.421	Mehlich 3	483.8855422	21.12048193	49.29216867	NA	NA	NA	66.63855422	10.13554217	1481.927711	NA	20.44879518	Loam sableux	1.7	52.9	Boulanger	64.5	25	10.5	0.397340159	0.168704567	0.433955274	9.000938255	28.65020134	3.820026846
18	2	5	N	150	215	215	150	0	48.797222	-72.2425	2005	2005-05-30	150	2005-09-20	263	36430	114	Cereal	Prospect	mid-season	CaCl2	5.278	Ctot	2.421	Mehlich 3	483.8855422	21.12048193	49.29216867	NA	NA	NA	66.63855422	10.13554217	1481.927711	NA	20.44879518	Loam sableux	1.7	52.9	Boulanger	64.5	25	10.5	0.397340159	0.168704567	0.433955274	12.28377383	25.30767785	3.605150336
18	2	6	N	175	215	215	175	0	48.797222	-72.2425	2005	2005-05-30	150	2005-09-20	263	36430	114	Cereal	Prospect	mid-season	CaCl2	5.278	Ctot	2.421	Mehlich 3	483.8855422	21.12048193	49.29216867	NA	NA	NA	66.63855422	10.13554217	1481.927711	NA	20.44879518	Loam sableux	1.7	52.9	Boulanger	64.5	25	10.5	0.397340159	0.168704567	0.433955274	13.14327987	27.54000604	3.306710738
18	3	1	N	0	215	215	0	0	48.797222	-72.2425	2005	2005-05-30	150	2005-09-20	263	36430	114	Cereal	Prospect	mid-season	CaCl2	5.211	Ctot	2.288	Mehlich 3	538.6875	24.396875	39.759375	NA	NA	NA	69.63125	11.175	1468.4375	NA	27.9140625	Loam sableux	1.7	52.9	Boulanger	64.5	25	10.5	0.397340159	0.168704567	0.433955274	3.008271141	14.69516577	2.26814094
18	3	2	N	50	215	215	50	0	48.797222	-72.2425	2005	2005-05-30	150	2005-09-20	263	36430	114	Cereal	Prospect	mid-season	CaCl2	5.211	Ctot	2.288	Mehlich 3	538.6875	24.396875	39.759375	NA	NA	NA	69.63125	11.175	1468.4375	NA	27.9140625	Loam sableux	1.7	52.9	Boulanger	64.5	25	10.5	0.397340159	0.168704567	0.433955274	1.587698658	22.81272282	5.419663087
18	3	3	N	100	215	215	100	0	48.797222	-72.2425	2005	2005-05-30	150	2005-09-20	263	36430	114	Cereal	Prospect	mid-season	CaCl2	5.211	Ctot	2.288	Mehlich 3	538.6875	24.396875	39.759375	NA	NA	NA	69.63125	11.175	1468.4375	NA	27.9140625	Loam sableux	1.7	52.9	Boulanger	64.5	25	10.5	0.397340159	0.168704567	0.433955274	8.869624832	28.12494765	3.569337584
18	3	4	N	125	215	215	125	0	48.797222	-72.2425	2005	2005-05-30	150	2005-09-20	263	36430	114	Cereal	Prospect	mid-season	CaCl2	5.211	Ctot	2.288	Mehlich 3	538.6875	24.396875	39.759375	NA	NA	NA	69.63125	11.175	1468.4375	NA	27.9140625	Loam sableux	1.7	52.9	Boulanger	64.5	25	10.5	0.397340159	0.168704567	0.433955274	7.162550336	24.74661141	7.771367114
18	3	5	N	150	215	215	150	0	48.797222	-72.2425	2005	2005-05-30	150	2005-09-20	263	36430	114	Cereal	Prospect	mid-season	CaCl2	5.211	Ctot	2.288	Mehlich 3	538.6875	24.396875	39.759375	NA	NA	NA	69.63125	11.175	1468.4375	NA	27.9140625	Loam sableux	1.7	52.9	Boulanger	64.5	25	10.5	0.397340159	0.168704567	0.433955274	8.177244966	31.01384295	5.634539597
18	3	6	N	175	215	215	175	0	48.797222	-72.2425	2005	2005-05-30	150	2005-09-20	263	36430	114	Cereal	Prospect	mid-season	CaCl2	5.211	Ctot	2.288	Mehlich 3	538.6875	24.396875	39.759375	NA	NA	NA	69.63125	11.175	1468.4375	NA	27.9140625	Loam sableux	1.7	52.9	Boulanger	64.5	25	10.5	0.397340159	0.168704567	0.433955274	3.808089262	30.17821208	5.76585302
19	1	1	NPK	0	215	215	0	0	48.797222	-72.2425	2005	2005-05-30	150	2005-09-20	263	36430	114	Cereal	Superior	early mid-season	CaCl2	5.373	Ctot	2.534	Mehlich 3	414.2982456	19.71929825	48.25438596	NA	NA	NA	73.13450292	7.897660819	1441.520468	NA	17.58333333	Loam sableux	1.7	52.9	Peribonka	64.5	25	10.5	0.119309092	0.644870687	0.235820221	1.301196644	12.77321477	2.160702685
19	1	2	NPK	50	215	215	50	0	48.797222	-72.2425	2005	2005-05-30	150	2005-09-20	263	36430	114	Cereal	Superior	early mid-season	CaCl2	5.373	Ctot	2.534	Mehlich 3	414.2982456	19.71929825	48.25438596	NA	NA	NA	73.13450292	7.897660819	1441.520468	NA	17.58333333	Loam sableux	1.7	52.9	Peribonka	64.5	25	10.5	0.119309092	0.644870687	0.235820221	14.9697302	20.32970537	1.635448993
19	1	3	NPK	100	215	215	100	0	48.797222	-72.2425	2005	2005-05-30	150	2005-09-20	263	36430	114	Cereal	Superior	early mid-season	CaCl2	5.373	Ctot	2.534	Mehlich 3	414.2982456	19.71929825	48.25438596	NA	NA	NA	73.13450292	7.897660819	1441.520468	NA	17.58333333	Loam sableux	1.7	52.9	Peribonka	64.5	25	10.5	0.119309092	0.644870687	0.235820221	12.95227852	18.62263087	0.966944295
19	1	4	NPK	125	215	215	125	0	48.797222	-72.2425	2005	2005-05-30	150	2005-09-20	263	36430	114	Cereal	Superior	early mid-season	CaCl2	5.373	Ctot	2.534	Mehlich 3	414.2982456	19.71929825	48.25438596	NA	NA	NA	73.13450292	7.897660819	1441.520468	NA	17.58333333	Loam sableux	1.7	52.9	Peribonka	64.5	25	10.5	0.119309092	0.644870687	0.235820221	23.67222886	14.80260403	1.217633557
19	1	5	NPK	150	215	215	150	0	48.797222	-72.2425	2005	2005-05-30	150	2005-09-20	263	36430	114	Cereal	Superior	early mid-season	CaCl2	5.373	Ctot	2.534	Mehlich 3	414.2982456	19.71929825	48.25438596	NA	NA	NA	73.13450292	7.897660819	1441.520468	NA	17.58333333	Loam sableux	1.7	52.9	Peribonka	64.5	25	10.5	0.119309092	0.644870687	0.235820221	23.75579195	12.92840336	0.477503356
19	1	6	NPK	175	215	215	175	0	48.797222	-72.2425	2005	2005-05-30	150	2005-09-20	263	36430	114	Cereal	Superior	early mid-season	CaCl2	5.373	Ctot	2.534	Mehlich 3	414.2982456	19.71929825	48.25438596	NA	NA	NA	73.13450292	7.897660819	1441.520468	NA	17.58333333	Loam sableux	1.7	52.9	Peribonka	64.5	25	10.5	0.119309092	0.644870687	0.235820221	17.13043289	17.26174631	0.871443624
19	1	7	NPK	150	0	215	150	0	48.797222	-72.2425	2005	2005-05-30	150	2005-09-20	263	36430	114	Cereal	Superior	early mid-season	CaCl2	5.373	Ctot	2.534	Mehlich 3	414.2982456	19.71929825	48.25438596	NA	NA	NA	73.13450292	7.897660819	1441.520468	NA	17.58333333	Loam sableux	1.7	52.9	Peribonka	64.5	25	10.5	0.119309092	0.644870687	0.235820221	0.692379866	5.431600671	3.748401342
19	1	8	NPK	150	107.5	215	150	0	48.797222	-72.2425	2005	2005-05-30	150	2005-09-20	263	36430	114	Cereal	Superior	early mid-season	CaCl2	5.373	Ctot	2.534	Mehlich 3	414.2982456	19.71929825	48.25438596	NA	NA	NA	73.13450292	7.897660819	1441.520468	NA	17.58333333	Loam sableux	1.7	52.9	Peribonka	64.5	25	10.5	0.119309092	0.644870687	0.235820221	21.42796309	14.88616711	1.110195302
19	1	9	NPK	150	215	215	150	0	48.797222	-72.2425	2005	2005-05-30	150	2005-09-20	263	36430	114	Cereal	Superior	early mid-season	CaCl2	5.373	Ctot	2.534	Mehlich 3	414.2982456	19.71929825	48.25438596	NA	NA	NA	73.13450292	7.897660819	1441.520468	NA	17.58333333	Loam sableux	1.7	52.9	Peribonka	64.5	25	10.5	0.119309092	0.644870687	0.235820221	10.57669933	13.37009396	2.244265772
19	2	1	NPK	0	215	215	0	0	48.797222	-72.2425	2005	2005-05-30	150	2005-09-20	263	36430	114	Cereal	Superior	early mid-season	CaCl2	5.278	Ctot	2.421	Mehlich 3	483.8855422	21.12048193	49.29216867	NA	NA	NA	66.63855422	10.13554217	1481.927711	NA	20.44879518	Loam sableux	1.7	52.9	Peribonka	64.5	25	10.5	0.119309092	0.644870687	0.235820221	2.101014765	18.18094027	1.050507383
19	2	2	NPK	50	215	215	50	0	48.797222	-72.2425	2005	2005-05-30	150	2005-09-20	263	36430	114	Cereal	Superior	early mid-season	CaCl2	5.278	Ctot	2.421	Mehlich 3	483.8855422	21.12048193	49.29216867	NA	NA	NA	66.63855422	10.13554217	1481.927711	NA	20.44879518	Loam sableux	1.7	52.9	Peribonka	64.5	25	10.5	0.119309092	0.644870687	0.235820221	5.921041611	26.85956376	1.50413557
19	2	3	NPK	100	215	215	100	0	48.797222	-72.2425	2005	2005-05-30	150	2005-09-20	263	36430	114	Cereal	Superior	early mid-season	CaCl2	5.278	Ctot	2.421	Mehlich 3	483.8855422	21.12048193	49.29216867	NA	NA	NA	66.63855422	10.13554217	1481.927711	NA	20.44879518	Loam sableux	1.7	52.9	Peribonka	64.5	25	10.5	0.119309092	0.644870687	0.235820221	21.11758591	19.37469866	1.444447651
19	2	4	NPK	125	215	215	125	0	48.797222	-72.2425	2005	2005-05-30	150	2005-09-20	263	36430	114	Cereal	Superior	early mid-season	CaCl2	5.278	Ctot	2.421	Mehlich 3	483.8855422	21.12048193	49.29216867	NA	NA	NA	66.63855422	10.13554217	1481.927711	NA	20.44879518	Loam sableux	1.7	52.9	Peribonka	64.5	25	10.5	0.119309092	0.644870687	0.235820221	29.65295839	13.01196644	1.002757047
19	2	5	NPK	150	215	215	150	0	48.797222	-72.2425	2005	2005-05-30	150	2005-09-20	263	36430	114	Cereal	Superior	early mid-season	CaCl2	5.278	Ctot	2.421	Mehlich 3	483.8855422	21.12048193	49.29216867	NA	NA	NA	66.63855422	10.13554217	1481.927711	NA	20.44879518	Loam sableux	1.7	52.9	Peribonka	64.5	25	10.5	0.119309092	0.644870687	0.235820221	27.80263289	13.03584161	1.181820805
19	2	6	NPK	175	215	215	175	0	48.797222	-72.2425	2005	2005-05-30	150	2005-09-20	263	36430	114	Cereal	Superior	early mid-season	CaCl2	5.278	Ctot	2.421	Mehlich 3	483.8855422	21.12048193	49.29216867	NA	NA	NA	66.63855422	10.13554217	1481.927711	NA	20.44879518	Loam sableux	1.7	52.9	Peribonka	64.5	25	10.5	0.119309092	0.644870687	0.235820221	32.84029329	15.59048456	0.191001342
19	2	7	NPK	150	0	215	150	0	48.797222	-72.2425	2005	2005-05-30	150	2005-09-20	263	36430	114	Cereal	Superior	early mid-season	CaCl2	5.278	Ctot	2.421	Mehlich 3	483.8855422	21.12048193	49.29216867	NA	NA	NA	66.63855422	10.13554217	1481.927711	NA	20.44879518	Loam sableux	1.7	52.9	Peribonka	64.5	25	10.5	0.119309092	0.644870687	0.235820221	4.249779866	9.585879866	2.793394631
19	2	8	NPK	150	107.5	215	150	0	48.797222	-72.2425	2005	2005-05-30	150	2005-09-20	263	36430	114	Cereal	Superior	early mid-season	CaCl2	5.278	Ctot	2.421	Mehlich 3	483.8855422	21.12048193	49.29216867	NA	NA	NA	66.63855422	10.13554217	1481.927711	NA	20.44879518	Loam sableux	1.7	52.9	Peribonka	64.5	25	10.5	0.119309092	0.644870687	0.235820221	25.18830201	9.502316779	1.408634899
19	2	9	NPK	150	215	215	150	0	48.797222	-72.2425	2005	2005-05-30	150	2005-09-20	263	36430	114	Cereal	Superior	early mid-season	CaCl2	5.278	Ctot	2.421	Mehlich 3	483.8855422	21.12048193	49.29216867	NA	NA	NA	66.63855422	10.13554217	1481.927711	NA	20.44879518	Loam sableux	1.7	52.9	Peribonka	64.5	25	10.5	0.119309092	0.644870687	0.235820221	13.54915772	15.66211007	0.740130201
19	3	1	NPK	0	215	215	0	0	48.797222	-72.2425	2005	2005-05-30	150	2005-09-20	263	36430	114	Cereal	Superior	early mid-season	CaCl2	5.211	Ctot	2.288	Mehlich 3	538.6875	24.396875	39.759375	NA	NA	NA	69.63125	11.175	1468.4375	NA	27.9140625	Loam sableux	1.7	52.9	Peribonka	64.5	25	10.5	0.119309092	0.644870687	0.235820221	13.09552953	20.83108389	2.996333557
19	3	2	NPK	50	215	215	50	0	48.797222	-72.2425	2005	2005-05-30	150	2005-09-20	263	36430	114	Cereal	Superior	early mid-season	CaCl2	5.211	Ctot	2.288	Mehlich 3	538.6875	24.396875	39.759375	NA	NA	NA	69.63125	11.175	1468.4375	NA	27.9140625	Loam sableux	1.7	52.9	Peribonka	64.5	25	10.5	0.119309092	0.644870687	0.235820221	27.14606577	16.89168121	0.835630872
19	3	3	NPK	100	215	215	100	0	48.797222	-72.2425	2005	2005-05-30	150	2005-09-20	263	36430	114	Cereal	Superior	early mid-season	CaCl2	5.211	Ctot	2.288	Mehlich 3	538.6875	24.396875	39.759375	NA	NA	NA	69.63125	11.175	1468.4375	NA	27.9140625	Loam sableux	1.7	52.9	Peribonka	64.5	25	10.5	0.119309092	0.644870687	0.235820221	24.37654631	12.8925906	1.050507383
19	3	4	NPK	125	215	215	125	0	48.797222	-72.2425	2005	2005-05-30	150	2005-09-20	263	36430	114	Cereal	Superior	early mid-season	CaCl2	5.211	Ctot	2.288	Mehlich 3	538.6875	24.396875	39.759375	NA	NA	NA	69.63125	11.175	1468.4375	NA	27.9140625	Loam sableux	1.7	52.9	Peribonka	64.5	25	10.5	0.119309092	0.644870687	0.235820221	22.06065503	18.39581678	2.005514094
19	3	5	NPK	150	215	215	150	0	48.797222	-72.2425	2005	2005-05-30	150	2005-09-20	263	36430	114	Cereal	Superior	early mid-season	CaCl2	5.211	Ctot	2.288	Mehlich 3	538.6875	24.396875	39.759375	NA	NA	NA	69.63125	11.175	1468.4375	NA	27.9140625	Loam sableux	1.7	52.9	Peribonka	64.5	25	10.5	0.119309092	0.644870687	0.235820221	32.15985101	11.50783087	0.417815436
19	3	6	NPK	175	215	215	175	0	48.797222	-72.2425	2005	2005-05-30	150	2005-09-20	263	36430	114	Cereal	Superior	early mid-season	CaCl2	5.211	Ctot	2.288	Mehlich 3	538.6875	24.396875	39.759375	NA	NA	NA	69.63125	11.175	1468.4375	NA	27.9140625	Loam sableux	1.7	52.9	Peribonka	64.5	25	10.5	0.119309092	0.644870687	0.235820221	0	5.491288591	2.733706711
19	3	7	NPK	150	0	215	150	0	48.797222	-72.2425	2005	2005-05-30	150	2005-09-20	263	36430	114	Cereal	Superior	early mid-season	CaCl2	5.211	Ctot	2.288	Mehlich 3	538.6875	24.396875	39.759375	NA	NA	NA	69.63125	11.175	1468.4375	NA	27.9140625	Loam sableux	1.7	52.9	Peribonka	64.5	25	10.5	0.119309092	0.644870687	0.235820221	0	4.297530201	3.617087919
19	3	8	NPK	150	107.5	215	150	0	48.797222	-72.2425	2005	2005-05-30	150	2005-09-20	263	36430	114	Cereal	Superior	early mid-season	CaCl2	5.211	Ctot	2.288	Mehlich 3	538.6875	24.396875	39.759375	NA	NA	NA	69.63125	11.175	1468.4375	NA	27.9140625	Loam sableux	1.7	52.9	Peribonka	64.5	25	10.5	0.119309092	0.644870687	0.235820221	31.14515638	14.74291611	0.823693289
19	3	9	NPK	150	215	215	150	0	48.797222	-72.2425	2005	2005-05-30	150	2005-09-20	263	36430	114	Cereal	Superior	early mid-season	CaCl2	5.211	Ctot	2.288	Mehlich 3	538.6875	24.396875	39.759375	NA	NA	NA	69.63125	11.175	1468.4375	NA	27.9140625	Loam sableux	1.7	52.9	Peribonka	64.5	25	10.5	0.119309092	0.644870687	0.235820221	19.1240094	18.31225369	1.384759732
20	1	1	N	0	215	215	0	0	48.797222	-72.2425	2005	2005-05-30	150	2005-09-20	263	36430	114	Cereal	Yukon Gold	mid-season	CaCl2	5.373	Ctot	2.534	Mehlich 3	414.2982456	19.71929825	48.25438596	NA	NA	NA	73.13450292	7.897660819	1441.520468	NA	17.58333333	Loam sableux	1.7	52.9	Boulanger	64.5	25	10.5	0.397340159	0.168704567	0.433955274	1.360884564	17.13043289	4.619844966
20	1	2	N	50	215	215	50	0	48.797222	-72.2425	2005	2005-05-30	150	2005-09-20	263	36430	114	Cereal	Yukon Gold	mid-season	CaCl2	5.373	Ctot	2.534	Mehlich 3	414.2982456	19.71929825	48.25438596	NA	NA	NA	73.13450292	7.897660819	1441.520468	NA	17.58333333	Loam sableux	1.7	52.9	Boulanger	64.5	25	10.5	0.397340159	0.168704567	0.433955274	8.368246309	17.97800134	4.26171745
20	1	3	N	100	215	215	100	0	48.797222	-72.2425	2005	2005-05-30	150	2005-09-20	263	36430	114	Cereal	Yukon Gold	mid-season	CaCl2	5.373	Ctot	2.534	Mehlich 3	414.2982456	19.71929825	48.25438596	NA	NA	NA	73.13450292	7.897660819	1441.520468	NA	17.58333333	Loam sableux	1.7	52.9	Boulanger	64.5	25	10.5	0.397340159	0.168704567	0.433955274	19.32694832	21.15339866	1.062444966
20	1	4	N	125	215	215	125	0	48.797222	-72.2425	2005	2005-05-30	150	2005-09-20	263	36430	114	Cereal	Yukon Gold	mid-season	CaCl2	5.373	Ctot	2.534	Mehlich 3	414.2982456	19.71929825	48.25438596	NA	NA	NA	73.13450292	7.897660819	1441.520468	NA	17.58333333	Loam sableux	1.7	52.9	Boulanger	64.5	25	10.5	0.397340159	0.168704567	0.433955274	26.57306174	18.10931477	1.933888591
20	1	5	N	150	215	215	150	0	48.797222	-72.2425	2005	2005-05-30	150	2005-09-20	263	36430	114	Cereal	Yukon Gold	mid-season	CaCl2	5.373	Ctot	2.534	Mehlich 3	414.2982456	19.71929825	48.25438596	NA	NA	NA	73.13450292	7.897660819	1441.520468	NA	17.58333333	Loam sableux	1.7	52.9	Boulanger	64.5	25	10.5	0.397340159	0.168704567	0.433955274	12.79708993	21.24889933	1.396697315
20	1	6	N	175	215	215	175	0	48.797222	-72.2425	2005	2005-05-30	150	2005-09-20	263	36430	114	Cereal	Yukon Gold	mid-season	CaCl2	5.373	Ctot	2.534	Mehlich 3	414.2982456	19.71929825	48.25438596	NA	NA	NA	73.13450292	7.897660819	1441.520468	NA	17.58333333	Loam sableux	1.7	52.9	Boulanger	64.5	25	10.5	0.397340159	0.168704567	0.433955274	19.9357651	14.71904094	1.671261745
20	2	1	N	0	215	215	0	0	48.797222	-72.2425	2005	2005-05-30	150	2005-09-20	263	36430	114	Cereal	Yukon Gold	mid-season	CaCl2	5.278	Ctot	2.421	Mehlich 3	483.8855422	21.12048193	49.29216867	NA	NA	NA	66.63855422	10.13554217	1481.927711	NA	20.44879518	Loam sableux	1.7	52.9	Boulanger	64.5	25	10.5	0.397340159	0.168704567	0.433955274	0	14.9697302	3.581275168
20	2	2	N	50	215	215	50	0	48.797222	-72.2425	2005	2005-05-30	150	2005-09-20	263	36430	114	Cereal	Yukon Gold	mid-season	CaCl2	5.278	Ctot	2.421	Mehlich 3	483.8855422	21.12048193	49.29216867	NA	NA	NA	66.63855422	10.13554217	1481.927711	NA	20.44879518	Loam sableux	1.7	52.9	Boulanger	64.5	25	10.5	0.397340159	0.168704567	0.433955274	15.41142081	17.76312483	4.034903356
20	2	3	N	100	215	215	100	0	48.797222	-72.2425	2005	2005-05-30	150	2005-09-20	263	36430	114	Cereal	Yukon Gold	mid-season	CaCl2	5.278	Ctot	2.421	Mehlich 3	483.8855422	21.12048193	49.29216867	NA	NA	NA	66.63855422	10.13554217	1481.927711	NA	20.44879518	Loam sableux	1.7	52.9	Boulanger	64.5	25	10.5	0.397340159	0.168704567	0.433955274	9.573942282	29.53358255	2.112952349
20	2	4	N	125	215	215	125	0	48.797222	-72.2425	2005	2005-05-30	150	2005-09-20	263	36430	114	Cereal	Yukon Gold	mid-season	CaCl2	5.278	Ctot	2.421	Mehlich 3	483.8855422	21.12048193	49.29216867	NA	NA	NA	66.63855422	10.13554217	1481.927711	NA	20.44879518	Loam sableux	1.7	52.9	Boulanger	64.5	25	10.5	0.397340159	0.168704567	0.433955274	22.87241074	19.80445168	0.895318792
20	2	5	N	150	215	215	150	0	48.797222	-72.2425	2005	2005-05-30	150	2005-09-20	263	36430	114	Cereal	Yukon Gold	mid-season	CaCl2	5.278	Ctot	2.421	Mehlich 3	483.8855422	21.12048193	49.29216867	NA	NA	NA	66.63855422	10.13554217	1481.927711	NA	20.44879518	Loam sableux	1.7	52.9	Boulanger	64.5	25	10.5	0.397340159	0.168704567	0.433955274	19.01657114	21.63090201	2.196515436
20	2	6	N	175	215	215	175	0	48.797222	-72.2425	2005	2005-05-30	150	2005-09-20	263	36430	114	Cereal	Yukon Gold	mid-season	CaCl2	5.278	Ctot	2.421	Mehlich 3	483.8855422	21.12048193	49.29216867	NA	NA	NA	66.63855422	10.13554217	1481.927711	NA	20.44879518	Loam sableux	1.7	52.9	Boulanger	64.5	25	10.5	0.397340159	0.168704567	0.433955274	25.53449195	15.5666094	1.707074497
20	3	1	N	0	215	215	0	0	48.797222	-72.2425	2005	2005-05-30	150	2005-09-20	263	36430	114	Cereal	Yukon Gold	mid-season	CaCl2	5.211	Ctot	2.288	Mehlich 3	538.6875	24.396875	39.759375	NA	NA	NA	69.63125	11.175	1468.4375	NA	27.9140625	Loam sableux	1.7	52.9	Boulanger	64.5	25	10.5	0.397340159	0.168704567	0.433955274	1.169883221	16.92749396	3.330585906
20	3	2	N	50	215	215	50	0	48.797222	-72.2425	2005	2005-05-30	150	2005-09-20	263	36430	114	Cereal	Yukon Gold	mid-season	CaCl2	5.211	Ctot	2.288	Mehlich 3	538.6875	24.396875	39.759375	NA	NA	NA	69.63125	11.175	1468.4375	NA	27.9140625	Loam sableux	1.7	52.9	Boulanger	64.5	25	10.5	0.397340159	0.168704567	0.433955274	10.52894899	26.70437517	2.411391946
20	3	3	N	100	215	215	100	0	48.797222	-72.2425	2005	2005-05-30	150	2005-09-20	263	36430	114	Cereal	Yukon Gold	mid-season	CaCl2	5.211	Ctot	2.288	Mehlich 3	538.6875	24.396875	39.759375	NA	NA	NA	69.63125	11.175	1468.4375	NA	27.9140625	Loam sableux	1.7	52.9	Boulanger	64.5	25	10.5	0.397340159	0.168704567	0.433955274	21.84577852	17.14237047	2.148765101
20	3	4	N	125	215	215	125	0	48.797222	-72.2425	2005	2005-05-30	150	2005-09-20	263	36430	114	Cereal	Yukon Gold	mid-season	CaCl2	5.211	Ctot	2.288	Mehlich 3	538.6875	24.396875	39.759375	NA	NA	NA	69.63125	11.175	1468.4375	NA	27.9140625	Loam sableux	1.7	52.9	Boulanger	64.5	25	10.5	0.397340159	0.168704567	0.433955274	23.55285302	21.02208523	1.742887248
20	3	5	N	150	215	215	150	0	48.797222	-72.2425	2005	2005-05-30	150	2005-09-20	263	36430	114	Cereal	Yukon Gold	mid-season	CaCl2	5.211	Ctot	2.288	Mehlich 3	538.6875	24.396875	39.759375	NA	NA	NA	69.63125	11.175	1468.4375	NA	27.9140625	Loam sableux	1.7	52.9	Boulanger	64.5	25	10.5	0.397340159	0.168704567	0.433955274	23.9348557	19.1956349	1.659324161
20	3	6	N	175	215	215	175	0	48.797222	-72.2425	2005	2005-05-30	150	2005-09-20	263	36430	114	Cereal	Yukon Gold	mid-season	CaCl2	5.211	Ctot	2.288	Mehlich 3	538.6875	24.396875	39.759375	NA	NA	NA	69.63125	11.175	1468.4375	NA	27.9140625	Loam sableux	1.7	52.9	Boulanger	64.5	25	10.5	0.397340159	0.168704567	0.433955274	26.9789396	9.657505369	0.799818121
21	1	1	N	0	190	270	0	0	46.737778	-72.263611	2006	2006-05-29	149	2006-09-27	270	30888	122	HRC	Chieftain	mid-season	CaCl2	4.97	Ctot	1.988	Mehlich 3	411	53	192	NA	3.7	6.9	217	16	NA	NA	315.1	Sable loameux	4	76.3	Pontiac	82.5	12.1	5.4	0.632753174	0.219231704	0.148015122	0.501398944	8.663445083	11.57815175
21	1	2	N	100	180	270	100	0	46.737778	-72.263611	2006	2006-05-29	149	2006-09-27	270	30888	122	HRC	Chieftain	mid-season	CaCl2	4.97	Ctot	1.988	Mehlich 3	411	53	192	NA	3.7	6.9	217	16	NA	NA	315.1	Sable loameux	4	76.3	Pontiac	82.5	12.1	5.4	0.632753174	0.219231704	0.148015122	2.414175194	13.21073447	8.834337111
21	1	3	N	100	180	270	100	0	46.737778	-72.263611	2006	2006-05-29	149	2006-09-27	270	30888	122	HRC	Chieftain	mid-season	CaCl2	4.97	Ctot	1.988	Mehlich 3	411	53	192	NA	3.7	6.9	217	16	NA	NA	315.1	Sable loameux	4	76.3	Pontiac	82.5	12.1	5.4	0.632753174	0.219231704	0.148015122	0.355663611	8.050142222	15.38895722
21	1	4	N	160	180	270	160	0	46.737778	-72.263611	2006	2006-05-29	149	2006-09-27	270	30888	122	HRC	Chieftain	mid-season	CaCl2	4.97	Ctot	1.988	Mehlich 3	411	53	192	NA	3.7	6.9	217	16	NA	NA	315.1	Sable loameux	4	76.3	Pontiac	82.5	12.1	5.4	0.632753174	0.219231704	0.148015122	0.520483333	6.87038	10.08002722
21	1	5	N	160	180	270	100	60	46.737778	-72.263611	2006	2006-05-29	149	2006-09-27	270	30888	122	HRC	Chieftain	mid-season	CaCl2	4.97	Ctot	1.988	Mehlich 3	411	53	192	NA	3.7	6.9	217	16	NA	NA	315.1	Sable loameux	4	76.3	Pontiac	82.5	12.1	5.4	0.632753174	0.219231704	0.148015122	1.700245556	6.939777778	12.69111861
21	1	6	N	100	180	270	100	0	46.737778	-72.263611	2006	2006-05-29	149	2006-09-27	270	30888	122	HRC	Chieftain	mid-season	CaCl2	4.97	Ctot	1.988	Mehlich 3	411	53	192	NA	3.7	6.9	217	16	NA	NA	315.1	Sable loameux	4	76.3	Pontiac	82.5	12.1	5.4	0.632753174	0.219231704	0.148015122	0.711327222	8.952313333	10.87810167
21	1	7	N	160	180	270	160	0	46.737778	-72.263611	2006	2006-05-29	149	2006-09-27	270	30888	122	HRC	Chieftain	mid-season	CaCl2	4.97	Ctot	1.988	Mehlich 3	411	53	192	NA	3.7	6.9	217	16	NA	NA	315.1	Sable loameux	4	76.3	Pontiac	82.5	12.1	5.4	0.632753174	0.219231704	0.148015122	2.572922611	12.01362281	10.81824608
21	1	8	N	220	180	270	120	100	46.737778	-72.263611	2006	2006-05-29	149	2006-09-27	270	30888	122	HRC	Chieftain	mid-season	CaCl2	4.97	Ctot	1.988	Mehlich 3	411	53	192	NA	3.7	6.9	217	16	NA	NA	315.1	Sable loameux	4	76.3	Pontiac	82.5	12.1	5.4	0.632753174	0.219231704	0.148015122	3.192297778	14.32196639	8.917614444
21	1	9	N	213	190	270	158	55	46.737778	-72.263611	2006	2006-05-29	149	2006-09-27	270	30888	122	HRC	Chieftain	mid-season	CaCl2	4.97	Ctot	1.988	Mehlich 3	411	53	192	NA	3.7	6.9	217	16	NA	NA	315.1	Sable loameux	4	76.3	Pontiac	82.5	12.1	5.4	0.632753174	0.219231704	0.148015122	0.708724806	8.751059778	10.75925797
21	2	1	N	0	180	270	0	0	46.737778	-72.263611	2006	2006-05-29	149	2006-09-27	270	30888	122	HRC	Chieftain	mid-season	CaCl2	5.03	Ctot	2.102	Mehlich 3	489	83	241	NA	4	7.1	230	18.9	NA	NA	281.53983	Sable loameux	4	76.3	Pontiac	82.5	12.1	5.4	0.632753174	0.219231704	0.148015122	0.196916194	2.661404778	13.51868711
21	2	2	N	100	180	270	100	0	46.737778	-72.263611	2006	2006-05-29	149	2006-09-27	270	30888	122	HRC	Chieftain	mid-season	CaCl2	5.03	Ctot	2.102	Mehlich 3	489	83	241	NA	4	7.1	230	18.9	NA	NA	281.53983	Sable loameux	4	76.3	Pontiac	82.5	12.1	5.4	0.632753174	0.219231704	0.148015122	NA	NA	NA
21	2	3	N	100	180	270	100	0	46.737778	-72.263611	2006	2006-05-29	149	2006-09-27	270	30888	122	HRC	Chieftain	mid-season	CaCl2	5.03	Ctot	2.102	Mehlich 3	489	83	241	NA	4	7.1	230	18.9	NA	NA	281.53983	Sable loameux	4	76.3	Pontiac	82.5	12.1	5.4	0.632753174	0.219231704	0.148015122	1.016677444	10.49467894	14.36273758
21	2	4	N	160	180	270	160	0	46.737778	-72.263611	2006	2006-05-29	149	2006-09-27	270	30888	122	HRC	Chieftain	mid-season	CaCl2	5.03	Ctot	2.102	Mehlich 3	489	83	241	NA	4	7.1	230	18.9	NA	NA	281.53983	Sable loameux	4	76.3	Pontiac	82.5	12.1	5.4	0.632753174	0.219231704	0.148015122	0.182169167	7.824599444	12.48292528
21	2	5	N	160	180	270	100	60	46.737778	-72.263611	2006	2006-05-29	149	2006-09-27	270	30888	122	HRC	Chieftain	mid-season	CaCl2	5.03	Ctot	2.102	Mehlich 3	489	83	241	NA	4	7.1	230	18.9	NA	NA	281.53983	Sable loameux	4	76.3	Pontiac	82.5	12.1	5.4	0.632753174	0.219231704	0.148015122	0.215133111	7.788165611	8.951445861
21	2	6	N	100	180	270	100	0	46.737778	-72.263611	2006	2006-05-29	149	2006-09-27	270	30888	122	HRC	Chieftain	mid-season	CaCl2	5.03	Ctot	2.102	Mehlich 3	489	83	241	NA	4	7.1	230	18.9	NA	NA	281.53983	Sable loameux	4	76.3	Pontiac	82.5	12.1	5.4	0.632753174	0.219231704	0.148015122	0.520483333	11.53738056	13.46316889
21	2	7	N	160	180	270	160	0	46.737778	-72.263611	2006	2006-05-29	149	2006-09-27	270	30888	122	HRC	Chieftain	mid-season	CaCl2	5.03	Ctot	2.102	Mehlich 3	489	83	241	NA	4	7.1	230	18.9	NA	NA	281.53983	Sable loameux	4	76.3	Pontiac	82.5	12.1	5.4	0.632753174	0.219231704	0.148015122	0.850122778	12.94268556	11.66750139
21	2	8	N	220	180	270	120	100	46.737778	-72.263611	2006	2006-05-29	149	2006-09-27	270	30888	122	HRC	Chieftain	mid-season	CaCl2	5.03	Ctot	2.102	Mehlich 3	489	83	241	NA	4	7.1	230	18.9	NA	NA	281.53983	Sable loameux	4	76.3	Pontiac	82.5	12.1	5.4	0.632753174	0.219231704	0.148015122	3.912299722	11.12099389	8.561950833
21	2	9	N	213	190	270	158	55	46.737778	-72.263611	2006	2006-05-29	149	2006-09-27	270	30888	122	HRC	Chieftain	mid-season	CaCl2	5.03	Ctot	2.102	Mehlich 3	489	83	241	NA	4	7.1	230	18.9	NA	NA	281.53983	Sable loameux	4	76.3	Pontiac	82.5	12.1	5.4	0.632753174	0.219231704	0.148015122	2.307476111	11.69352556	9.533519722
21	3	1	N	0	180	270	0	0	46.737778	-72.263611	2006	2006-05-29	149	2006-09-27	270	30888	122	HRC	Chieftain	mid-season	CaCl2	5.01	Ctot	2.622	Mehlich 3	519	83	199	NA	4.6	7.3	230	18.2	1588.666667	NA	250.64988	Sable loameux	4	76.3	Pontiac	82.5	12.1	5.4	0.632753174	0.219231704	0.148015122	0	2.422849917	7.933900944
21	3	2	N	100	180	270	100	0	46.737778	-72.263611	2006	2006-05-29	149	2006-09-27	270	30888	122	HRC	Chieftain	mid-season	CaCl2	5.01	Ctot	2.622	Mehlich 3	519	83	199	NA	4.6	7.3	230	18.2	1588.666667	NA	250.64988	Sable loameux	4	76.3	Pontiac	82.5	12.1	5.4	0.632753174	0.219231704	0.148015122	0.187374	4.014661444	11.69786292
21	3	3	N	100	180	270	100	0	46.737778	-72.263611	2006	2006-05-29	149	2006-09-27	270	30888	122	HRC	Chieftain	mid-season	CaCl2	5.01	Ctot	2.622	Mehlich 3	519	83	199	NA	4.6	7.3	230	18.2	1588.666667	NA	250.64988	Sable loameux	4	76.3	Pontiac	82.5	12.1	5.4	0.632753174	0.219231704	0.148015122	2.801935278	10.02797889	9.550869167
21	3	4	N	160	180	270	160	0	46.737778	-72.263611	2006	2006-05-29	149	2006-09-27	270	30888	122	HRC	Chieftain	mid-season	CaCl2	5.01	Ctot	2.622	Mehlich 3	519	83	199	NA	4.6	7.3	230	18.2	1588.666667	NA	250.64988	Sable loameux	4	76.3	Pontiac	82.5	12.1	5.4	0.632753174	0.219231704	0.148015122	2.914706667	10.42701611	10.78267972
21	3	5	N	160	180	270	100	60	46.737778	-72.263611	2006	2006-05-29	149	2006-09-27	270	30888	122	HRC	Chieftain	mid-season	CaCl2	5.01	Ctot	2.622	Mehlich 3	519	83	199	NA	4.6	7.3	230	18.2	1588.666667	NA	250.64988	Sable loameux	4	76.3	Pontiac	82.5	12.1	5.4	0.632753174	0.219231704	0.148015122	1.511136611	11.10711433	10.62740219
21	3	6	N	100	180	270	100	0	46.737778	-72.263611	2006	2006-05-29	149	2006-09-27	270	30888	122	HRC	Chieftain	mid-season	CaCl2	5.01	Ctot	2.622	Mehlich 3	519	83	199	NA	4.6	7.3	230	18.2	1588.666667	NA	250.64988	Sable loameux	4	76.3	Pontiac	82.5	12.1	5.4	0.632753174	0.219231704	0.148015122	0.315759889	8.462191528	10.1962685
21	3	7	N	160	180	270	160	0	46.737778	-72.263611	2006	2006-05-29	149	2006-09-27	270	30888	122	HRC	Chieftain	mid-season	CaCl2	5.01	Ctot	2.622	Mehlich 3	519	83	199	NA	4.6	7.3	230	18.2	1588.666667	NA	250.64988	Sable loameux	4	76.3	Pontiac	82.5	12.1	5.4	0.632753174	0.219231704	0.148015122	1.149400694	9.822387972	9.831930167
21	3	8	N	220	180	270	120	100	46.737778	-72.263611	2006	2006-05-29	149	2006-09-27	270	30888	122	HRC	Chieftain	mid-season	CaCl2	5.01	Ctot	2.622	Mehlich 3	519	83	199	NA	4.6	7.3	230	18.2	1588.666667	NA	250.64988	Sable loameux	4	76.3	Pontiac	82.5	12.1	5.4	0.632753174	0.219231704	0.148015122	1.648197222	10.43569083	7.659779722
21	3	9	N	213	190	270	158	55	46.737778	-72.263611	2006	2006-05-29	149	2006-09-27	270	30888	122	HRC	Chieftain	mid-season	CaCl2	5.01	Ctot	2.622	Mehlich 3	519	83	199	NA	4.6	7.3	230	18.2	1588.666667	NA	250.64988	Sable loameux	4	76.3	Pontiac	82.5	12.1	5.4	0.632753174	0.219231704	0.148015122	2.081933333	9.05641	12.82123944
22	1	1	N	0	215	215	0	0	48.797222	-72.2425	2006	2006-05-30	150	2006-09-11	254	36036	105	Grassland	AC Belmont	early	CaCl2	5.29	Ctot	2.3	Mehlich 3	694.75	54.21	103.9	NA	1.273333333	5.35	NA	10.38	1659.7	NA	63.175	Loam sableux	4.3	52	Dolbeau	64.5	25	10.5	0.284413408	0.376366799	0.339219793	0	0.453628188	3.617087919
22	1	2	N	100	215	215	100	0	48.797222	-72.2425	2006	2006-05-30	150	2006-09-11	254	36036	105	Grassland	AC Belmont	early	CaCl2	5.29	Ctot	2.3	Mehlich 3	694.75	54.21	103.9	NA	1.273333333	5.35	NA	10.38	1659.7	NA	63.175	Loam sableux	4.3	52	Dolbeau	64.5	25	10.5	0.284413408	0.376366799	0.339219793	0.764005369	5.06153557	18.64650604
22	1	3	N	125	215	215	125	0	48.797222	-72.2425	2006	2006-05-30	150	2006-09-11	254	36036	105	Grassland	AC Belmont	early	CaCl2	5.29	Ctot	2.3	Mehlich 3	694.75	54.21	103.9	NA	1.273333333	5.35	NA	10.38	1659.7	NA	63.175	Loam sableux	4.3	52	Dolbeau	64.5	25	10.5	0.284413408	0.376366799	0.339219793	0	13.40590671	16.53355369
22	1	4	N	150	215	215	150	0	48.797222	-72.2425	2006	2006-05-30	150	2006-09-11	254	36036	105	Grassland	AC Belmont	early	CaCl2	5.29	Ctot	2.3	Mehlich 3	694.75	54.21	103.9	NA	1.273333333	5.35	NA	10.38	1659.7	NA	63.175	Loam sableux	4.3	52	Dolbeau	64.5	25	10.5	0.284413408	0.376366799	0.339219793	0	12.48671275	25.97618255
22	1	5	N	175	215	215	175	0	48.797222	-72.2425	2006	2006-05-30	150	2006-09-11	254	36036	105	Grassland	AC Belmont	early	CaCl2	5.29	Ctot	2.3	Mehlich 3	694.75	54.21	103.9	NA	1.273333333	5.35	NA	10.38	1659.7	NA	63.175	Loam sableux	4.3	52	Dolbeau	64.5	25	10.5	0.284413408	0.376366799	0.339219793	1.707074497	13.27459329	16.4499906
22	1	6	N	200	215	215	200	0	48.797222	-72.2425	2006	2006-05-30	150	2006-09-11	254	36036	105	Grassland	AC Belmont	early	CaCl2	5.29	Ctot	2.3	Mehlich 3	694.75	54.21	103.9	NA	1.273333333	5.35	NA	10.38	1659.7	NA	63.175	Loam sableux	4.3	52	Dolbeau	64.5	25	10.5	0.284413408	0.376366799	0.339219793	1.683199329	6.565671141	14.8981047
22	1	7	N	100	215	215	100	0	48.797222	-72.2425	2006	2006-05-30	150	2006-09-11	254	36036	105	Grassland	AC Belmont	early	CaCl2	5.29	Ctot	2.3	Mehlich 3	694.75	54.21	103.9	NA	1.273333333	5.35	NA	10.38	1659.7	NA	63.175	Loam sableux	4.3	52	Dolbeau	64.5	25	10.5	0.284413408	0.376366799	0.339219793	0	2.303953691	13.94309799
22	1	8	N	100	215	215	100	0	48.797222	-72.2425	2006	2006-05-30	150	2006-09-11	254	36036	105	Grassland	AC Belmont	early	CaCl2	5.29	Ctot	2.3	Mehlich 3	694.75	54.21	103.9	NA	1.273333333	5.35	NA	10.38	1659.7	NA	63.175	Loam sableux	4.3	52	Dolbeau	64.5	25	10.5	0.284413408	0.376366799	0.339219793	0	7.484865101	26.71631275
22	1	9	N	150	215	215	150	0	48.797222	-72.2425	2006	2006-05-30	150	2006-09-11	254	36036	105	Grassland	AC Belmont	early	CaCl2	5.29	Ctot	2.3	Mehlich 3	694.75	54.21	103.9	NA	1.273333333	5.35	NA	10.38	1659.7	NA	63.175	Loam sableux	4.3	52	Dolbeau	64.5	25	10.5	0.284413408	0.376366799	0.339219793	0	8.296620805	17.09462013
22	1	10	N	165	215	215	165	0	48.797222	-72.2425	2006	2006-05-30	150	2006-09-11	254	36036	105	Grassland	AC Belmont	early	CaCl2	5.29	Ctot	2.3	Mehlich 3	694.75	54.21	103.9	NA	1.273333333	5.35	NA	10.38	1659.7	NA	63.175	Loam sableux	4.3	52	Dolbeau	64.5	25	10.5	0.284413408	0.376366799	0.339219793	0	4.452718792	17.54824832
22	2	1	N	0	215	215	0	0	48.797222	-72.2425	2006	2006-05-30	150	2006-09-11	254	36036	105	Grassland	AC Belmont	early	CaCl2	5.23	Ctot	3.26	Mehlich 3	710.25	51.48333333	112.3	NA	1.266666667	5.633333333	NA	11.31333333	1669.366667	NA	53.915	Loam sableux	4.3	52	Dolbeau	64.5	25	10.5	0.284413408	0.376366799	0.339219793	0	0	7.222238255
22	2	2	N	100	215	215	100	0	48.797222	-72.2425	2006	2006-05-30	150	2006-09-11	254	36036	105	Grassland	AC Belmont	early	CaCl2	5.23	Ctot	3.26	Mehlich 3	710.25	51.48333333	112.3	NA	1.266666667	5.633333333	NA	11.31333333	1669.366667	NA	53.915	Loam sableux	4.3	52	Dolbeau	64.5	25	10.5	0.284413408	0.376366799	0.339219793	0	1.921951007	7.078987248
22	2	3	N	125	215	215	125	0	48.797222	-72.2425	2006	2006-05-30	150	2006-09-11	254	36036	105	Grassland	AC Belmont	early	CaCl2	5.23	Ctot	3.26	Mehlich 3	710.25	51.48333333	112.3	NA	1.266666667	5.633333333	NA	11.31333333	1669.366667	NA	53.915	Loam sableux	4.3	52	Dolbeau	64.5	25	10.5	0.284413408	0.376366799	0.339219793	0	5.025722819	17.24980872
22	2	4	N	150	215	215	150	0	48.797222	-72.2425	2006	2006-05-30	150	2006-09-11	254	36036	105	Grassland	AC Belmont	early	CaCl2	5.23	Ctot	3.26	Mehlich 3	710.25	51.48333333	112.3	NA	1.266666667	5.633333333	NA	11.31333333	1669.366667	NA	53.915	Loam sableux	4.3	52	Dolbeau	64.5	25	10.5	0.284413408	0.376366799	0.339219793	0	16.43805302	23.09922483
22	2	5	N	175	215	215	175	0	48.797222	-72.2425	2006	2006-05-30	150	2006-09-11	254	36036	105	Grassland	AC Belmont	early	CaCl2	5.23	Ctot	3.26	Mehlich 3	710.25	51.48333333	112.3	NA	1.266666667	5.633333333	NA	11.31333333	1669.366667	NA	53.915	Loam sableux	4.3	52	Dolbeau	64.5	25	10.5	0.284413408	0.376366799	0.339219793	0	17.19012081	13.76403423
22	2	6	N	200	215	215	200	0	48.797222	-72.2425	2006	2006-05-30	150	2006-09-11	254	36036	105	Grassland	AC Belmont	early	CaCl2	5.23	Ctot	3.26	Mehlich 3	710.25	51.48333333	112.3	NA	1.266666667	5.633333333	NA	11.31333333	1669.366667	NA	53.915	Loam sableux	4.3	52	Dolbeau	64.5	25	10.5	0.284413408	0.376366799	0.339219793	0	4.679532886	17.29755906
22	2	7	N	100	215	215	100	0	48.797222	-72.2425	2006	2006-05-30	150	2006-09-11	254	36036	105	Grassland	AC Belmont	early	CaCl2	5.23	Ctot	3.26	Mehlich 3	710.25	51.48333333	112.3	NA	1.266666667	5.633333333	NA	11.31333333	1669.366667	NA	53.915	Loam sableux	4.3	52	Dolbeau	64.5	25	10.5	0.284413408	0.376366799	0.339219793	0	1.265383893	7.866867785
22	2	8	N	100	215	215	100	0	48.797222	-72.2425	2006	2006-05-30	150	2006-09-11	254	36036	105	Grassland	AC Belmont	early	CaCl2	5.23	Ctot	3.26	Mehlich 3	710.25	51.48333333	112.3	NA	1.266666667	5.633333333	NA	11.31333333	1669.366667	NA	53.915	Loam sableux	4.3	52	Dolbeau	64.5	25	10.5	0.284413408	0.376366799	0.339219793	0	5.741977852	19.97157785
22	2	9	N	150	215	215	150	0	48.797222	-72.2425	2006	2006-05-30	150	2006-09-11	254	36036	105	Grassland	AC Belmont	early	CaCl2	5.23	Ctot	3.26	Mehlich 3	710.25	51.48333333	112.3	NA	1.266666667	5.633333333	NA	11.31333333	1669.366667	NA	53.915	Loam sableux	4.3	52	Dolbeau	64.5	25	10.5	0.284413408	0.376366799	0.339219793	0	3.640963087	15.6382349
22	2	10	N	165	215	215	165	0	48.797222	-72.2425	2006	2006-05-30	150	2006-09-11	254	36036	105	Grassland	AC Belmont	early	CaCl2	5.23	Ctot	3.26	Mehlich 3	710.25	51.48333333	112.3	NA	1.266666667	5.633333333	NA	11.31333333	1669.366667	NA	53.915	Loam sableux	4.3	52	Dolbeau	64.5	25	10.5	0.284413408	0.376366799	0.339219793	0	4.775033557	17.16624564
22	3	1	N	0	215	215	0	0	48.797222	-72.2425	2006	2006-05-30	150	2006-09-11	254	36036	105	Grassland	AC Belmont	early	CaCl2	5.29	Ctot	2.033	Mehlich 3	557.05	42.82666667	99.9	NA	1.47	5.356666667	NA	11.76333333	1665.033333	NA	76.15	Loam sableux	4.3	52	Dolbeau	64.5	25	10.5	0.284413408	0.376366799	0.339219793	0	0.382002685	8.213057718
22	3	2	N	100	215	215	100	0	48.797222	-72.2425	2006	2006-05-30	150	2006-09-11	254	36036	105	Grassland	AC Belmont	early	CaCl2	5.29	Ctot	2.033	Mehlich 3	557.05	42.82666667	99.9	NA	1.47	5.356666667	NA	11.76333333	1665.033333	NA	76.15	Loam sableux	4.3	52	Dolbeau	64.5	25	10.5	0.284413408	0.376366799	0.339219793	0	2.900832886	12.39121208
22	3	3	N	125	215	215	125	0	48.797222	-72.2425	2006	2006-05-30	150	2006-09-11	254	36036	105	Grassland	AC Belmont	early	CaCl2	5.29	Ctot	2.033	Mehlich 3	557.05	42.82666667	99.9	NA	1.47	5.356666667	NA	11.76333333	1665.033333	NA	76.15	Loam sableux	4.3	52	Dolbeau	64.5	25	10.5	0.284413408	0.376366799	0.339219793	0	4.297530201	15.36367047
22	3	4	N	150	215	215	150	0	48.797222	-72.2425	2006	2006-05-30	150	2006-09-11	254	36036	105	Grassland	AC Belmont	early	CaCl2	5.29	Ctot	2.033	Mehlich 3	557.05	42.82666667	99.9	NA	1.47	5.356666667	NA	11.76333333	1665.033333	NA	76.15	Loam sableux	4.3	52	Dolbeau	64.5	25	10.5	0.284413408	0.376366799	0.339219793	1.695136913	8.869624832	14.9697302
22	3	5	N	175	215	215	175	0	48.797222	-72.2425	2006	2006-05-30	150	2006-09-11	254	36036	105	Grassland	AC Belmont	early	CaCl2	5.29	Ctot	2.033	Mehlich 3	557.05	42.82666667	99.9	NA	1.47	5.356666667	NA	11.76333333	1665.033333	NA	76.15	Loam sableux	4.3	52	Dolbeau	64.5	25	10.5	0.284413408	0.376366799	0.339219793	0.716255034	12.84484027	16.05605034
22	3	6	N	200	215	215	200	0	48.797222	-72.2425	2006	2006-05-30	150	2006-09-11	254	36036	105	Grassland	AC Belmont	early	CaCl2	5.29	Ctot	2.033	Mehlich 3	557.05	42.82666667	99.9	NA	1.47	5.356666667	NA	11.76333333	1665.033333	NA	76.15	Loam sableux	4.3	52	Dolbeau	64.5	25	10.5	0.284413408	0.376366799	0.339219793	0	7.246113423	18.90913289
22	3	7	N	100	215	215	100	0	48.797222	-72.2425	2006	2006-05-30	150	2006-09-11	254	36036	105	Grassland	AC Belmont	early	CaCl2	5.29	Ctot	2.033	Mehlich 3	557.05	42.82666667	99.9	NA	1.47	5.356666667	NA	11.76333333	1665.033333	NA	76.15	Loam sableux	4.3	52	Dolbeau	64.5	25	10.5	0.284413408	0.376366799	0.339219793	0	0.871443624	11.23326644
22	3	8	N	100	215	215	100	0	48.797222	-72.2425	2006	2006-05-30	150	2006-09-11	254	36036	105	Grassland	AC Belmont	early	CaCl2	5.29	Ctot	2.033	Mehlich 3	557.05	42.82666667	99.9	NA	1.47	5.356666667	NA	11.76333333	1665.033333	NA	76.15	Loam sableux	4.3	52	Dolbeau	64.5	25	10.5	0.284413408	0.376366799	0.339219793	0	5.849416107	12.53446309
22	3	9	N	150	215	215	150	0	48.797222	-72.2425	2006	2006-05-30	150	2006-09-11	254	36036	105	Grassland	AC Belmont	early	CaCl2	5.29	Ctot	2.033	Mehlich 3	557.05	42.82666667	99.9	NA	1.47	5.356666667	NA	11.76333333	1665.033333	NA	76.15	Loam sableux	4.3	52	Dolbeau	64.5	25	10.5	0.284413408	0.376366799	0.339219793	1.110195302	9.920132215	17.56018591
22	3	10	N	165	215	215	165	0	48.797222	-72.2425	2006	2006-05-30	150	2006-09-11	254	36036	105	Grassland	AC Belmont	early	CaCl2	5.29	Ctot	2.033	Mehlich 3	557.05	42.82666667	99.9	NA	1.47	5.356666667	NA	11.76333333	1665.033333	NA	76.15	Loam sableux	4.3	52	Dolbeau	64.5	25	10.5	0.284413408	0.376366799	0.339219793	0	12.25989866	14.39672617
23	1	1	N	0	215	215	0	0	48.797222	-72.2425	2006	2006-05-30	150	2006-09-11	254	36036	105	Grassland	Yukon Gold	mid-season	CaCl2	5.29	Ctot	2.3	Mehlich 3	694.75	54.21	103.9	NA	1.273333333	5.35	NA	10.38	1659.7	NA	63.175	Loam sableux	4.3	52	Dolbeau	64.5	25	10.5	0.284413408	0.376366799	0.339219793	0	3.593212752	9.621692617
23	1	2	N	100	215	215	100	0	48.797222	-72.2425	2006	2006-05-30	150	2006-09-11	254	36036	105	Grassland	Yukon Gold	mid-season	CaCl2	5.29	Ctot	2.3	Mehlich 3	694.75	54.21	103.9	NA	1.273333333	5.35	NA	10.38	1659.7	NA	63.175	Loam sableux	4.3	52	Dolbeau	64.5	25	10.5	0.284413408	0.376366799	0.339219793	1.56382349	10.21857181	15.7098604
23	1	3	N	125	215	215	125	0	48.797222	-72.2425	2006	2006-05-30	150	2006-09-11	254	36036	105	Grassland	Yukon Gold	mid-season	CaCl2	5.29	Ctot	2.3	Mehlich 3	694.75	54.21	103.9	NA	1.273333333	5.35	NA	10.38	1659.7	NA	63.175	Loam sableux	4.3	52	Dolbeau	64.5	25	10.5	0.284413408	0.376366799	0.339219793	0	15.29204497	10.66026242
23	1	4	N	150	215	215	150	0	48.797222	-72.2425	2006	2006-05-30	150	2006-09-11	254	36036	105	Grassland	Yukon Gold	mid-season	CaCl2	5.29	Ctot	2.3	Mehlich 3	694.75	54.21	103.9	NA	1.273333333	5.35	NA	10.38	1659.7	NA	63.175	Loam sableux	4.3	52	Dolbeau	64.5	25	10.5	0.284413408	0.376366799	0.339219793	1.802575168	16.0083	14.19378725
23	1	5	N	175	215	215	175	0	48.797222	-72.2425	2006	2006-05-30	150	2006-09-11	254	36036	105	Grassland	Yukon Gold	mid-season	CaCl2	5.29	Ctot	2.3	Mehlich 3	694.75	54.21	103.9	NA	1.273333333	5.35	NA	10.38	1659.7	NA	63.175	Loam sableux	4.3	52	Dolbeau	64.5	25	10.5	0.284413408	0.376366799	0.339219793	0	11.01838993	11.67495705
23	1	6	N	200	215	215	200	0	48.797222	-72.2425	2006	2006-05-30	150	2006-09-11	254	36036	105	Grassland	Yukon Gold	mid-season	CaCl2	5.29	Ctot	2.3	Mehlich 3	694.75	54.21	103.9	NA	1.273333333	5.35	NA	10.38	1659.7	NA	63.175	Loam sableux	4.3	52	Dolbeau	64.5	25	10.5	0.284413408	0.376366799	0.339219793	0.811755705	14.27735034	14.1579745
23	1	7	N	100	215	215	100	0	48.797222	-72.2425	2006	2006-05-30	150	2006-09-11	254	36036	105	Grassland	Yukon Gold	mid-season	CaCl2	5.29	Ctot	2.3	Mehlich 3	694.75	54.21	103.9	NA	1.273333333	5.35	NA	10.38	1659.7	NA	63.175	Loam sableux	4.3	52	Dolbeau	64.5	25	10.5	0.284413408	0.376366799	0.339219793	0.70431745	11.7107698	17.98993893
23	1	8	N	100	215	215	100	0	48.797222	-72.2425	2006	2006-05-30	150	2006-09-11	254	36036	105	Grassland	Yukon Gold	mid-season	CaCl2	5.29	Ctot	2.3	Mehlich 3	694.75	54.21	103.9	NA	1.273333333	5.35	NA	10.38	1659.7	NA	63.175	Loam sableux	4.3	52	Dolbeau	64.5	25	10.5	0.284413408	0.376366799	0.339219793	0	14.98166779	15.47110872
23	1	9	N	150	215	215	150	0	48.797222	-72.2425	2006	2006-05-30	150	2006-09-11	254	36036	105	Grassland	Yukon Gold	mid-season	CaCl2	5.29	Ctot	2.3	Mehlich 3	694.75	54.21	103.9	NA	1.273333333	5.35	NA	10.38	1659.7	NA	63.175	Loam sableux	4.3	52	Dolbeau	64.5	25	10.5	0.284413408	0.376366799	0.339219793	3.175397315	20.2342047	14.77872886
23	1	10	N	165	215	215	165	0	48.797222	-72.2425	2006	2006-05-30	150	2006-09-11	254	36036	105	Grassland	Yukon Gold	mid-season	CaCl2	5.29	Ctot	2.3	Mehlich 3	694.75	54.21	103.9	NA	1.273333333	5.35	NA	10.38	1659.7	NA	63.175	Loam sableux	4.3	52	Dolbeau	64.5	25	10.5	0.284413408	0.376366799	0.339219793	2.542705369	12.61802617	13.32234362
23	2	1	N	0	215	215	0	0	48.797222	-72.2425	2006	2006-05-30	150	2006-09-11	254	36036	105	Grassland	Yukon Gold	mid-season	CaCl2	5.23	Ctot	3.26	Mehlich 3	710.25	51.48333333	112.3	NA	1.266666667	5.633333333	NA	11.31333333	1669.366667	NA	53.915	Loam sableux	4.3	52	Dolbeau	64.5	25	10.5	0.284413408	0.376366799	0.339219793	0	4.022965772	11.53170604
23	2	2	N	100	215	215	100	0	48.797222	-72.2425	2006	2006-05-30	150	2006-09-11	254	36036	105	Grassland	Yukon Gold	mid-season	CaCl2	5.23	Ctot	3.26	Mehlich 3	710.25	51.48333333	112.3	NA	1.266666667	5.633333333	NA	11.31333333	1669.366667	NA	53.915	Loam sableux	4.3	52	Dolbeau	64.5	25	10.5	0.284413408	0.376366799	0.339219793	7.747491946	11.7107698	11.35264228
23	2	3	N	125	215	215	125	0	48.797222	-72.2425	2006	2006-05-30	150	2006-09-11	254	36036	105	Grassland	Yukon Gold	mid-season	CaCl2	5.23	Ctot	3.26	Mehlich 3	710.25	51.48333333	112.3	NA	1.266666667	5.633333333	NA	11.31333333	1669.366667	NA	53.915	Loam sableux	4.3	52	Dolbeau	64.5	25	10.5	0.284413408	0.376366799	0.339219793	3.187334899	12.17633557	12.0808349
23	2	4	N	150	215	215	150	0	48.797222	-72.2425	2006	2006-05-30	150	2006-09-11	254	36036	105	Grassland	Yukon Gold	mid-season	CaCl2	5.23	Ctot	3.26	Mehlich 3	710.25	51.48333333	112.3	NA	1.266666667	5.633333333	NA	11.31333333	1669.366667	NA	53.915	Loam sableux	4.3	52	Dolbeau	64.5	25	10.5	0.284413408	0.376366799	0.339219793	0	7.246113423	11.10195302
23	2	5	N	175	215	215	175	0	48.797222	-72.2425	2006	2006-05-30	150	2006-09-11	254	36036	105	Grassland	Yukon Gold	mid-season	CaCl2	5.23	Ctot	3.26	Mehlich 3	710.25	51.48333333	112.3	NA	1.266666667	5.633333333	NA	11.31333333	1669.366667	NA	53.915	Loam sableux	4.3	52	Dolbeau	64.5	25	10.5	0.284413408	0.376366799	0.339219793	1.456385235	13.8595349	11.81820805
23	2	6	N	200	215	215	200	0	48.797222	-72.2425	2006	2006-05-30	150	2006-09-11	254	36036	105	Grassland	Yukon Gold	mid-season	CaCl2	5.23	Ctot	3.26	Mehlich 3	710.25	51.48333333	112.3	NA	1.266666667	5.633333333	NA	11.31333333	1669.366667	NA	53.915	Loam sableux	4.3	52	Dolbeau	64.5	25	10.5	0.284413408	0.376366799	0.339219793	0.692379866	8.67862349	12.88065302
23	2	7	N	100	215	215	100	0	48.797222	-72.2425	2006	2006-05-30	150	2006-09-11	254	36036	105	Grassland	Yukon Gold	mid-season	CaCl2	5.23	Ctot	3.26	Mehlich 3	710.25	51.48333333	112.3	NA	1.266666667	5.633333333	NA	11.31333333	1669.366667	NA	53.915	Loam sableux	4.3	52	Dolbeau	64.5	25	10.5	0.284413408	0.376366799	0.339219793	0	8.40405906	10.76770067
23	2	8	N	100	215	215	100	0	48.797222	-72.2425	2006	2006-05-30	150	2006-09-11	254	36036	105	Grassland	Yukon Gold	mid-season	CaCl2	5.23	Ctot	3.26	Mehlich 3	710.25	51.48333333	112.3	NA	1.266666667	5.633333333	NA	11.31333333	1669.366667	NA	53.915	Loam sableux	4.3	52	Dolbeau	64.5	25	10.5	0.284413408	0.376366799	0.339219793	5.049597987	14.49222685	14.01472349
23	2	9	N	150	215	215	150	0	48.797222	-72.2425	2006	2006-05-30	150	2006-09-11	254	36036	105	Grassland	Yukon Gold	mid-season	CaCl2	5.23	Ctot	3.26	Mehlich 3	710.25	51.48333333	112.3	NA	1.266666667	5.633333333	NA	11.31333333	1669.366667	NA	53.915	Loam sableux	4.3	52	Dolbeau	64.5	25	10.5	0.284413408	0.376366799	0.339219793	0	15.82923624	11.67495705
23	2	10	N	165	215	215	165	0	48.797222	-72.2425	2006	2006-05-30	150	2006-09-11	254	36036	105	Grassland	Yukon Gold	mid-season	CaCl2	5.23	Ctot	3.26	Mehlich 3	710.25	51.48333333	112.3	NA	1.266666667	5.633333333	NA	11.31333333	1669.366667	NA	53.915	Loam sableux	4.3	52	Dolbeau	64.5	25	10.5	0.284413408	0.376366799	0.339219793	0	11.91370872	11.7823953
23	3	1	N	0	215	215	0	0	48.797222	-72.2425	2006	2006-05-30	150	2006-09-11	254	36036	105	Grassland	Yukon Gold	mid-season	CaCl2	5.29	Ctot	2.033	Mehlich 3	557.05	42.82666667	99.9	NA	1.47	5.356666667	NA	11.76333333	1665.033333	NA	76.15	Loam sableux	4.3	52	Dolbeau	64.5	25	10.5	0.284413408	0.376366799	0.339219793	0.656567114	3.939402685	9.75300604
23	3	2	N	100	215	215	100	0	48.797222	-72.2425	2006	2006-05-30	150	2006-09-11	254	36036	105	Grassland	Yukon Gold	mid-season	CaCl2	5.29	Ctot	2.033	Mehlich 3	557.05	42.82666667	99.9	NA	1.47	5.356666667	NA	11.76333333	1665.033333	NA	76.15	Loam sableux	4.3	52	Dolbeau	64.5	25	10.5	0.284413408	0.376366799	0.339219793	0.668504698	12.40314966	11.74658255
23	3	3	N	125	215	215	125	0	48.797222	-72.2425	2006	2006-05-30	150	2006-09-11	254	36036	105	Grassland	Yukon Gold	mid-season	CaCl2	5.29	Ctot	2.033	Mehlich 3	557.05	42.82666667	99.9	NA	1.47	5.356666667	NA	11.76333333	1665.033333	NA	76.15	Loam sableux	4.3	52	Dolbeau	64.5	25	10.5	0.284413408	0.376366799	0.339219793	0.966944295	9.311315436	13.38203154
23	3	4	N	150	215	215	150	0	48.797222	-72.2425	2006	2006-05-30	150	2006-09-11	254	36036	105	Grassland	Yukon Gold	mid-season	CaCl2	5.29	Ctot	2.033	Mehlich 3	557.05	42.82666667	99.9	NA	1.47	5.356666667	NA	11.76333333	1665.033333	NA	76.15	Loam sableux	4.3	52	Dolbeau	64.5	25	10.5	0.284413408	0.376366799	0.339219793	0	12.04502215	17.39305973
23	3	5	N	175	215	215	175	0	48.797222	-72.2425	2006	2006-05-30	150	2006-09-11	254	36036	105	Grassland	Yukon Gold	mid-season	CaCl2	5.29	Ctot	2.033	Mehlich 3	557.05	42.82666667	99.9	NA	1.47	5.356666667	NA	11.76333333	1665.033333	NA	76.15	Loam sableux	4.3	52	Dolbeau	64.5	25	10.5	0.284413408	0.376366799	0.339219793	1.623511409	13.51334497	11.16164094
23	3	6	N	200	215	215	200	0	48.797222	-72.2425	2006	2006-05-30	150	2006-09-11	254	36036	105	Grassland	Yukon Gold	mid-season	CaCl2	5.29	Ctot	2.033	Mehlich 3	557.05	42.82666667	99.9	NA	1.47	5.356666667	NA	11.76333333	1665.033333	NA	76.15	Loam sableux	4.3	52	Dolbeau	64.5	25	10.5	0.284413408	0.376366799	0.339219793	0	9.036751007	15.61435973
23	3	7	N	100	215	215	100	0	48.797222	-72.2425	2006	2006-05-30	150	2006-09-11	254	36036	105	Grassland	Yukon Gold	mid-season	CaCl2	5.29	Ctot	2.033	Mehlich 3	557.05	42.82666667	99.9	NA	1.47	5.356666667	NA	11.76333333	1665.033333	NA	76.15	Loam sableux	4.3	52	Dolbeau	64.5	25	10.5	0.284413408	0.376366799	0.339219793	3.258960403	8.03399396	11.84208322
23	3	8	N	100	215	215	100	0	48.797222	-72.2425	2006	2006-05-30	150	2006-09-11	254	36036	105	Grassland	Yukon Gold	mid-season	CaCl2	5.29	Ctot	2.033	Mehlich 3	557.05	42.82666667	99.9	NA	1.47	5.356666667	NA	11.76333333	1665.033333	NA	76.15	Loam sableux	4.3	52	Dolbeau	64.5	25	10.5	0.284413408	0.376366799	0.339219793	0	12.90452819	11.6391443
23	3	9	N	150	215	215	150	0	48.797222	-72.2425	2006	2006-05-30	150	2006-09-11	254	36036	105	Grassland	Yukon Gold	mid-season	CaCl2	5.29	Ctot	2.033	Mehlich 3	557.05	42.82666667	99.9	NA	1.47	5.356666667	NA	11.76333333	1665.033333	NA	76.15	Loam sableux	4.3	52	Dolbeau	64.5	25	10.5	0.284413408	0.376366799	0.339219793	0	13.68047114	15.62629732
23	3	10	N	165	215	215	165	0	48.797222	-72.2425	2006	2006-05-30	150	2006-09-11	254	36036	105	Grassland	Yukon Gold	mid-season	CaCl2	5.29	Ctot	2.033	Mehlich 3	557.05	42.82666667	99.9	NA	1.47	5.356666667	NA	11.76333333	1665.033333	NA	76.15	Loam sableux	4.3	52	Dolbeau	64.5	25	10.5	0.284413408	0.376366799	0.339219793	1.766762416	17.93025101	15.49498389
24	1	1	N	0	180	270	0	0	46.735278	-72.265556	2007	2007-05-23	143	2007-10-01	274	31226	132	HRC	Goldrush	mid-season	CaCl2	4.96	Ctot	3.106	Mehlich 3	558.1481906	91.78833014	81.61568772	NA	0.359173937	2.547264107	256.9885563	7.533817554	1985.988064	NA	82.30038866	Sable loameux	3.6	77.7	Bevin	82.5	12.1	5.4	0.054179599	0.029648496	0.916171904	10.17371422	24.54425906	3.055237167
24	1	2	N	50	180	270	50	0	46.735278	-72.265556	2007	2007-05-23	143	2007-10-01	274	31226	132	HRC	Goldrush	mid-season	CaCl2	4.96	Ctot	3.106	Mehlich 3	558.1481906	91.78833014	81.61568772	NA	0.359173937	2.547264107	256.9885563	7.533817554	1985.988064	NA	82.30038866	Sable loameux	3.6	77.7	Bevin	82.5	12.1	5.4	0.054179599	0.029648496	0.916171904	7.67452675	22.78762781	1.5770645
24	1	3	N	100	180	270	100	0	46.735278	-72.265556	2007	2007-05-23	143	2007-10-01	274	31226	132	HRC	Goldrush	mid-season	CaCl2	4.96	Ctot	3.106	Mehlich 3	558.1481906	91.78833014	81.61568772	NA	0.359173937	2.547264107	256.9885563	7.533817554	1985.988064	NA	82.30038866	Sable loameux	3.6	77.7	Bevin	82.5	12.1	5.4	0.054179599	0.029648496	0.916171904	8.383251556	21.05875567	3.117695167
24	1	4	N	150	180	270	150	0	46.735278	-72.265556	2007	2007-05-23	143	2007-10-01	274	31226	132	HRC	Goldrush	mid-season	CaCl2	4.96	Ctot	3.106	Mehlich 3	558.1481906	91.78833014	81.61568772	NA	0.359173937	2.547264107	256.9885563	7.533817554	1985.988064	NA	82.30038866	Sable loameux	3.6	77.7	Bevin	82.5	12.1	5.4	0.054179599	0.029648496	0.916171904	16.74568378	21.03446644	1.485979917
24	1	5	N	200	180	270	200	0	46.735278	-72.265556	2007	2007-05-23	143	2007-10-01	274	31226	132	HRC	Goldrush	mid-season	CaCl2	4.96	Ctot	3.106	Mehlich 3	558.1481906	91.78833014	81.61568772	NA	0.359173937	2.547264107	256.9885563	7.533817554	1985.988064	NA	82.30038866	Sable loameux	3.6	77.7	Bevin	82.5	12.1	5.4	0.054179599	0.029648496	0.916171904	16.64679194	22.01731247	2.645790278
24	1	6	N	150	180	270	150	0	46.735278	-72.265556	2007	2007-05-23	143	2007-10-01	274	31226	132	HRC	Goldrush	mid-season	CaCl2	4.96	Ctot	3.106	Mehlich 3	558.1481906	91.78833014	81.61568772	NA	0.359173937	2.547264107	256.9885563	7.533817554	1985.988064	NA	82.30038866	Sable loameux	3.6	77.7	Bevin	82.5	12.1	5.4	0.054179599	0.029648496	0.916171904	12.40919014	23.28989422	1.67855875
24	1	7	N	150	180	270	150	0	46.735278	-72.265556	2007	2007-05-23	143	2007-10-01	274	31226	132	HRC	Goldrush	mid-season	CaCl2	4.96	Ctot	3.106	Mehlich 3	558.1481906	91.78833014	81.61568772	NA	0.359173937	2.547264107	256.9885563	7.533817554	1985.988064	NA	82.30038866	Sable loameux	3.6	77.7	Bevin	82.5	12.1	5.4	0.054179599	0.029648496	0.916171904	13.08581847	24.90599497	1.673353917
24	1	8	N	150	180	270	150	0	46.735278	-72.265556	2007	2007-05-23	143	2007-10-01	274	31226	132	HRC	Goldrush	mid-season	CaCl2	4.96	Ctot	3.106	Mehlich 3	558.1481906	91.78833014	81.61568772	NA	0.359173937	2.547264107	256.9885563	7.533817554	1985.988064	NA	82.30038866	Sable loameux	3.6	77.7	Bevin	82.5	12.1	5.4	0.054179599	0.029648496	0.916171904	26.40932433	20.70048964	0.911713306
24	2	1	N	0	180	270	0	0	46.735278	-72.265556	2007	2007-05-23	143	2007-10-01	274	31226	132	HRC	Goldrush	mid-season	CaCl2	5.86	Ctot	2.792	Mehlich 3	1096.924547	212.2745121	169.4103958	NA	0.350603561	2.996541368	219.7577126	8.812963598	1980.29069	NA	93.85612412	Sable loameux	3.6	77.7	Bevin	82.5	12.1	5.4	0.054179599	0.029648496	0.916171904	4.425843278	23.52064183	3.74748
24	2	2	N	50	180	270	50	0	46.735278	-72.265556	2007	2007-05-23	143	2007-10-01	274	31226	132	HRC	Goldrush	mid-season	CaCl2	5.86	Ctot	2.792	Mehlich 3	1096.924547	212.2745121	169.4103958	NA	0.350603561	2.996541368	219.7577126	8.812963598	1980.29069	NA	93.85612412	Sable loameux	3.6	77.7	Bevin	82.5	12.1	5.4	0.054179599	0.029648496	0.916171904	14.67763	24.97279033	1.965692056
24	2	3	N	100	180	270	100	0	46.735278	-72.265556	2007	2007-05-23	143	2007-10-01	274	31226	132	HRC	Goldrush	mid-season	CaCl2	5.86	Ctot	2.792	Mehlich 3	1096.924547	212.2745121	169.4103958	NA	0.350603561	2.996541368	219.7577126	8.812963598	1980.29069	NA	93.85612412	Sable loameux	3.6	77.7	Bevin	82.5	12.1	5.4	0.054179599	0.029648496	0.916171904	12.26865964	20.72217644	2.439331889
24	2	4	N	150	180	270	150	0	46.735278	-72.265556	2007	2007-05-23	143	2007-10-01	274	31226	132	HRC	Goldrush	mid-season	CaCl2	5.86	Ctot	2.792	Mehlich 3	1096.924547	212.2745121	169.4103958	NA	0.350603561	2.996541368	219.7577126	8.812963598	1980.29069	NA	93.85612412	Sable loameux	3.6	77.7	Bevin	82.5	12.1	5.4	0.054179599	0.029648496	0.916171904	16.33970678	25.23476694	2.480970556
24	2	5	N	200	180	270	200	0	46.735278	-72.265556	2007	2007-05-23	143	2007-10-01	274	31226	132	HRC	Goldrush	mid-season	CaCl2	5.86	Ctot	2.792	Mehlich 3	1096.924547	212.2745121	169.4103958	NA	0.350603561	2.996541368	219.7577126	8.812963598	1980.29069	NA	93.85612412	Sable loameux	3.6	77.7	Bevin	82.5	12.1	5.4	0.054179599	0.029648496	0.916171904	20.67880283	15.75763292	1.802607278
24	2	6	N	150	180	270	150	0	46.735278	-72.265556	2007	2007-05-23	143	2007-10-01	274	31226	132	HRC	Goldrush	mid-season	CaCl2	5.86	Ctot	2.792	Mehlich 3	1096.924547	212.2745121	169.4103958	NA	0.350603561	2.996541368	219.7577126	8.812963598	1980.29069	NA	93.85612412	Sable loameux	3.6	77.7	Bevin	82.5	12.1	5.4	0.054179599	0.029648496	0.916171904	21.81779386	20.61634483	1.911908778
24	2	7	N	150	180	270	150	0	46.735278	-72.265556	2007	2007-05-23	143	2007-10-01	274	31226	132	HRC	Goldrush	mid-season	CaCl2	5.86	Ctot	2.792	Mehlich 3	1096.924547	212.2745121	169.4103958	NA	0.350603561	2.996541368	219.7577126	8.812963598	1980.29069	NA	93.85612412	Sable loameux	3.6	77.7	Bevin	82.5	12.1	5.4	0.054179599	0.029648496	0.916171904	10.71067953	19.89460794	2.879140306
24	2	8	N	150	180	270	150	0	46.735278	-72.265556	2007	2007-05-23	143	2007-10-01	274	31226	132	HRC	Goldrush	mid-season	CaCl2	5.86	Ctot	2.792	Mehlich 3	1096.924547	212.2745121	169.4103958	NA	0.350603561	2.996541368	219.7577126	8.812963598	1980.29069	NA	93.85612412	Sable loameux	3.6	77.7	Bevin	82.5	12.1	5.4	0.054179599	0.029648496	0.916171904	10.96484889	22.55688019	3.31808125
24	3	1	N	0	180	270	0	0	46.735278	-72.265556	2007	2007-05-23	143	2007-10-01	274	31226	132	HRC	Goldrush	mid-season	CaCl2	5.38	Ctot	2.843	Mehlich 3	786.9915976	123.5212174	163.3993659	NA	0.361254543	3.067777803	234.3550942	9.075011793	1899.984895	NA	78.81484594	Sable loameux	3.6	77.7	Bevin	82.5	12.1	5.4	0.054179599	0.029648496	0.916171904	14.13285744	19.14858183	7.320598083
24	3	2	N	50	180	270	50	0	46.735278	-72.265556	2007	2007-05-23	143	2007-10-01	274	31226	132	HRC	Goldrush	mid-season	CaCl2	5.38	Ctot	2.843	Mehlich 3	786.9915976	123.5212174	163.3993659	NA	0.361254543	3.067777803	234.3550942	9.075011793	1899.984895	NA	78.81484594	Sable loameux	3.6	77.7	Bevin	82.5	12.1	5.4	0.054179599	0.029648496	0.916171904	9.294097389	22.12054167	3.69282925
24	3	3	N	100	180	270	100	0	46.735278	-72.265556	2007	2007-05-23	143	2007-10-01	274	31226	132	HRC	Goldrush	mid-season	CaCl2	5.38	Ctot	2.843	Mehlich 3	786.9915976	123.5212174	163.3993659	NA	0.361254543	3.067777803	234.3550942	9.075011793	1899.984895	NA	78.81484594	Sable loameux	3.6	77.7	Bevin	82.5	12.1	5.4	0.054179599	0.029648496	0.916171904	8.53332425	22.75379639	4.439722833
24	3	4	N	150	180	270	150	0	46.735278	-72.265556	2007	2007-05-23	143	2007-10-01	274	31226	132	HRC	Goldrush	mid-season	CaCl2	5.38	Ctot	2.843	Mehlich 3	786.9915976	123.5212174	163.3993659	NA	0.361254543	3.067777803	234.3550942	9.075011793	1899.984895	NA	78.81484594	Sable loameux	3.6	77.7	Bevin	82.5	12.1	5.4	0.054179599	0.029648496	0.916171904	20.31619944	23.69847364	2.852248667
24	3	5	N	200	180	270	200	0	46.735278	-72.265556	2007	2007-05-23	143	2007-10-01	274	31226	132	HRC	Goldrush	mid-season	CaCl2	5.38	Ctot	2.843	Mehlich 3	786.9915976	123.5212174	163.3993659	NA	0.361254543	3.067777803	234.3550942	9.075011793	1899.984895	NA	78.81484594	Sable loameux	3.6	77.7	Bevin	82.5	12.1	5.4	0.054179599	0.029648496	0.916171904	20.50357344	21.28690086	1.851185722
24	3	6	N	150	180	270	150	0	46.735278	-72.265556	2007	2007-05-23	143	2007-10-01	274	31226	132	HRC	Goldrush	mid-season	CaCl2	5.38	Ctot	2.843	Mehlich 3	786.9915976	123.5212174	163.3993659	NA	0.361254543	3.067777803	234.3550942	9.075011793	1899.984895	NA	78.81484594	Sable loameux	3.6	77.7	Bevin	82.5	12.1	5.4	0.054179599	0.029648496	0.916171904	29.11930756	18.93344872	1.234412972
24	3	7	N	150	180	270	150	0	46.735278	-72.265556	2007	2007-05-23	143	2007-10-01	274	31226	132	HRC	Goldrush	mid-season	CaCl2	5.38	Ctot	2.843	Mehlich 3	786.9915976	123.5212174	163.3993659	NA	0.361254543	3.067777803	234.3550942	9.075011793	1899.984895	NA	78.81484594	Sable loameux	3.6	77.7	Bevin	82.5	12.1	5.4	0.054179599	0.029648496	0.916171904	9.192603139	25.03264592	2.906031944
24	3	8	N	150	180	270	150	0	46.735278	-72.265556	2007	2007-05-23	143	2007-10-01	274	31226	132	HRC	Goldrush	mid-season	CaCl2	5.38	Ctot	2.843	Mehlich 3	786.9915976	123.5212174	163.3993659	NA	0.361254543	3.067777803	234.3550942	9.075011793	1899.984895	NA	78.81484594	Sable loameux	3.6	77.7	Bevin	82.5	12.1	5.4	0.054179599	0.029648496	0.916171904	17.42664947	22.078903	1.525883639
25	1	1	N	0	180	270	0	0	46.735278	-72.265556	2007	2007-05-23	143	2007-10-01	274	31226	132	HRC	Chieftain	mid-season	CaCl2	5.57	Ctot	2.957	Mehlich 3	923.444576	169.7223511	160.0767874	NA	0.32104405	3.623123268	233.8907371	12.33934197	2041.702261	NA	74.8633841	Sable loameux	3.2	76.8	Bevin	82.5	12.1	5.4	0.054179599	0.029648496	0.916171904	12.94702292	15.76283775	6.649174583
25	1	2	N	50	180	270	50	0	46.735278	-72.265556	2007	2007-05-23	143	2007-10-01	274	31226	132	HRC	Chieftain	mid-season	CaCl2	5.57	Ctot	2.957	Mehlich 3	923.444576	169.7223511	160.0767874	NA	0.32104405	3.623123268	233.8907371	12.33934197	2041.702261	NA	74.8633841	Sable loameux	3.2	76.8	Bevin	82.5	12.1	5.4	0.054179599	0.029648496	0.916171904	6.538138139	11.99280347	8.270480167
25	1	3	N	100	180	270	100	0	46.735278	-72.265556	2007	2007-05-23	143	2007-10-01	274	31226	132	HRC	Chieftain	mid-season	CaCl2	5.57	Ctot	2.957	Mehlich 3	923.444576	169.7223511	160.0767874	NA	0.32104405	3.623123268	233.8907371	12.33934197	2041.702261	NA	74.8633841	Sable loameux	3.2	76.8	Bevin	82.5	12.1	5.4	0.054179599	0.029648496	0.916171904	16.31368261	14.583943	5.701027444
25	1	4	N	150	180	270	150	0	46.735278	-72.265556	2007	2007-05-23	143	2007-10-01	274	31226	132	HRC	Chieftain	mid-season	CaCl2	5.57	Ctot	2.957	Mehlich 3	923.444576	169.7223511	160.0767874	NA	0.32104405	3.623123268	233.8907371	12.33934197	2041.702261	NA	74.8633841	Sable loameux	3.2	76.8	Bevin	82.5	12.1	5.4	0.054179599	0.029648496	0.916171904	26.27833603	12.36928642	2.196439667
25	1	5	N	200	180	270	200	0	46.735278	-72.265556	2007	2007-05-23	143	2007-10-01	274	31226	132	HRC	Chieftain	mid-season	CaCl2	5.57	Ctot	2.957	Mehlich 3	923.444576	169.7223511	160.0767874	NA	0.32104405	3.623123268	233.8907371	12.33934197	2041.702261	NA	74.8633841	Sable loameux	3.2	76.8	Bevin	82.5	12.1	5.4	0.054179599	0.029648496	0.916171904	22.89432689	12.32070797	3.036152778
25	1	6	N	150	180	270	150	0	46.735278	-72.265556	2007	2007-05-23	143	2007-10-01	274	31226	132	HRC	Chieftain	mid-season	CaCl2	5.57	Ctot	2.957	Mehlich 3	923.444576	169.7223511	160.0767874	NA	0.32104405	3.623123268	233.8907371	12.33934197	2041.702261	NA	74.8633841	Sable loameux	3.2	76.8	Bevin	82.5	12.1	5.4	0.054179599	0.029648496	0.916171904	30.34851569	12.60437139	2.431524639
25	1	7	N	150	180	270	150	0	46.735278	-72.265556	2007	2007-05-23	143	2007-10-01	274	31226	132	HRC	Chieftain	mid-season	CaCl2	5.57	Ctot	2.957	Mehlich 3	923.444576	169.7223511	160.0767874	NA	0.32104405	3.623123268	233.8907371	12.33934197	2041.702261	NA	74.8633841	Sable loameux	3.2	76.8	Bevin	82.5	12.1	5.4	0.054179599	0.029648496	0.916171904	26.26098658	10.04619581	4.615819694
25	1	8	N	150	180	270	150	0	46.735278	-72.265556	2007	2007-05-23	143	2007-10-01	274	31226	132	HRC	Chieftain	mid-season	CaCl2	5.57	Ctot	2.957	Mehlich 3	923.444576	169.7223511	160.0767874	NA	0.32104405	3.623123268	233.8907371	12.33934197	2041.702261	NA	74.8633841	Sable loameux	3.2	76.8	Bevin	82.5	12.1	5.4	0.054179599	0.029648496	0.916171904	25.50281586	10.79916169	3.415238139
25	2	1	N	0	180	270	0	0	46.735278	-72.265556	2007	2007-05-23	143	2007-10-01	274	31226	132	HRC	Chieftain	mid-season	CaCl2	5.31	Ctot	2.815	Mehlich 3	613.7299083	128.9219545	194.5553597	NA	0.322074451	2.760602063	188.3004412	8.322998232	1940.818378	NA	39.56240046	Sable loameux	3.2	76.8	Bevin	82.5	12.1	5.4	0.054179599	0.029648496	0.916171904	4.521265222	11.04639128	6.977946556
25	2	2	N	50	180	270	50	0	46.735278	-72.265556	2007	2007-05-23	143	2007-10-01	274	31226	132	HRC	Chieftain	mid-season	CaCl2	5.31	Ctot	2.815	Mehlich 3	613.7299083	128.9219545	194.5553597	NA	0.322074451	2.760602063	188.3004412	8.322998232	1940.818378	NA	39.56240046	Sable loameux	3.2	76.8	Bevin	82.5	12.1	5.4	0.054179599	0.029648496	0.916171904	15.05411294	17.85084339	7.530526361
25	2	3	N	100	180	270	100	0	46.735278	-72.265556	2007	2007-05-23	143	2007-10-01	274	31226	132	HRC	Chieftain	mid-season	CaCl2	5.31	Ctot	2.815	Mehlich 3	613.7299083	128.9219545	194.5553597	NA	0.322074451	2.760602063	188.3004412	8.322998232	1940.818378	NA	39.56240046	Sable loameux	3.2	76.8	Bevin	82.5	12.1	5.4	0.054179599	0.029648496	0.916171904	23.11813472	14.62037683	3.934854
25	2	4	N	150	180	270	150	0	46.735278	-72.265556	2007	2007-05-23	143	2007-10-01	274	31226	132	HRC	Chieftain	mid-season	CaCl2	5.31	Ctot	2.815	Mehlich 3	613.7299083	128.9219545	194.5553597	NA	0.322074451	2.760602063	188.3004412	8.322998232	1940.818378	NA	39.56240046	Sable loameux	3.2	76.8	Bevin	82.5	12.1	5.4	0.054179599	0.029648496	0.916171904	20.02212636	8.525517	2.190367361
25	2	5	N	200	180	270	200	0	46.735278	-72.265556	2007	2007-05-23	143	2007-10-01	274	31226	132	HRC	Chieftain	mid-season	CaCl2	5.31	Ctot	2.815	Mehlich 3	613.7299083	128.9219545	194.5553597	NA	0.322074451	2.760602063	188.3004412	8.322998232	1940.818378	NA	39.56240046	Sable loameux	3.2	76.8	Bevin	82.5	12.1	5.4	0.054179599	0.029648496	0.916171904	18.32101333	10.53198025	2.856586028
25	2	6	N	150	180	270	150	0	46.735278	-72.265556	2007	2007-05-23	143	2007-10-01	274	31226	132	HRC	Chieftain	mid-season	CaCl2	5.31	Ctot	2.815	Mehlich 3	613.7299083	128.9219545	194.5553597	NA	0.322074451	2.760602063	188.3004412	8.322998232	1940.818378	NA	39.56240046	Sable loameux	3.2	76.8	Bevin	82.5	12.1	5.4	0.054179599	0.029648496	0.916171904	21.61740778	11.45930806	3.296394444
25	2	7	N	150	180	270	150	0	46.735278	-72.265556	2007	2007-05-23	143	2007-10-01	274	31226	132	HRC	Chieftain	mid-season	CaCl2	5.31	Ctot	2.815	Mehlich 3	613.7299083	128.9219545	194.5553597	NA	0.322074451	2.760602063	188.3004412	8.322998232	1940.818378	NA	39.56240046	Sable loameux	3.2	76.8	Bevin	82.5	12.1	5.4	0.054179599	0.029648496	0.916171904	27.96730444	10.57014903	3.98950475
25	2	8	N	150	180	270	150	0	46.735278	-72.265556	2007	2007-05-23	143	2007-10-01	274	31226	132	HRC	Chieftain	mid-season	CaCl2	5.31	Ctot	2.815	Mehlich 3	613.7299083	128.9219545	194.5553597	NA	0.322074451	2.760602063	188.3004412	8.322998232	1940.818378	NA	39.56240046	Sable loameux	3.2	76.8	Bevin	82.5	12.1	5.4	0.054179599	0.029648496	0.916171904	20.44198292	16.32148986	5.807726528
25	3	1	N	0	180	270	0	0	46.735278	-72.265556	2007	2007-05-23	143	2007-10-01	274	31226	132	HRC	Chieftain	mid-season	CaCl2	5.23	Ctot	3.086	Mehlich 3	627.335951	113.8768923	140.2060042	NA	0.320617161	3.419822836	192.1140346	9.98363079	1927.54748	NA	64.71031999	Sable loameux	3.2	76.8	Bevin	82.5	12.1	5.4	0.054179599	0.029648496	0.916171904	5.083387222	12.75617903	7.742189583
25	3	2	N	50	180	270	50	0	46.735278	-72.265556	2007	2007-05-23	143	2007-10-01	274	31226	132	HRC	Chieftain	mid-season	CaCl2	5.23	Ctot	3.086	Mehlich 3	627.335951	113.8768923	140.2060042	NA	0.320617161	3.419822836	192.1140346	9.98363079	1927.54748	NA	64.71031999	Sable loameux	3.2	76.8	Bevin	82.5	12.1	5.4	0.054179599	0.029648496	0.916171904	23.15803844	14.20659258	4.728591083
25	3	3	N	100	180	270	100	0	46.735278	-72.265556	2007	2007-05-23	143	2007-10-01	274	31226	132	HRC	Chieftain	mid-season	CaCl2	5.23	Ctot	3.086	Mehlich 3	627.335951	113.8768923	140.2060042	NA	0.320617161	3.419822836	192.1140346	9.98363079	1927.54748	NA	64.71031999	Sable loameux	3.2	76.8	Bevin	82.5	12.1	5.4	0.054179599	0.029648496	0.916171904	15.83570542	6.389800389	3.004923778
25	3	4	N	150	180	270	150	0	46.735278	-72.265556	2007	2007-05-23	143	2007-10-01	274	31226	132	HRC	Chieftain	mid-season	CaCl2	5.23	Ctot	3.086	Mehlich 3	627.335951	113.8768923	140.2060042	NA	0.320617161	3.419822836	192.1140346	9.98363079	1927.54748	NA	64.71031999	Sable loameux	3.2	76.8	Bevin	82.5	12.1	5.4	0.054179599	0.029648496	0.916171904	24.46531908	10.72802897	3.519334806
25	3	5	N	200	180	270	200	0	46.735278	-72.265556	2007	2007-05-23	143	2007-10-01	274	31226	132	HRC	Chieftain	mid-season	CaCl2	5.23	Ctot	3.086	Mehlich 3	627.335951	113.8768923	140.2060042	NA	0.320617161	3.419822836	192.1140346	9.98363079	1927.54748	NA	64.71031999	Sable loameux	3.2	76.8	Bevin	82.5	12.1	5.4	0.054179599	0.029648496	0.916171904	30.38147964	7.660647194	2.884345139
25	3	6	N	150	180	270	150	0	46.735278	-72.265556	2007	2007-05-23	143	2007-10-01	274	31226	132	HRC	Chieftain	mid-season	CaCl2	5.23	Ctot	3.086	Mehlich 3	627.335951	113.8768923	140.2060042	NA	0.320617161	3.419822836	192.1140346	9.98363079	1927.54748	NA	64.71031999	Sable loameux	3.2	76.8	Bevin	82.5	12.1	5.4	0.054179599	0.029648496	0.916171904	21.07090028	15.88341639	3.556636111
25	3	7	N	150	180	270	150	0	46.735278	-72.265556	2007	2007-05-23	143	2007-10-01	274	31226	132	HRC	Chieftain	mid-season	CaCl2	5.23	Ctot	3.086	Mehlich 3	627.335951	113.8768923	140.2060042	NA	0.320617161	3.419822836	192.1140346	9.98363079	1927.54748	NA	64.71031999	Sable loameux	3.2	76.8	Bevin	82.5	12.1	5.4	0.054179599	0.029648496	0.916171904	29.67709219	14.79040139	3.935721472
25	3	8	N	150	180	270	150	0	46.735278	-72.265556	2007	2007-05-23	143	2007-10-01	274	31226	132	HRC	Chieftain	mid-season	CaCl2	5.23	Ctot	3.086	Mehlich 3	627.335951	113.8768923	140.2060042	NA	0.320617161	3.419822836	192.1140346	9.98363079	1927.54748	NA	64.71031999	Sable loameux	3.2	76.8	Bevin	82.5	12.1	5.4	0.054179599	0.029648496	0.916171904	27.20826625	15.67348811	4.094468889
26	1	1	N	0	180	270	0	0	46.735278	-72.265556	2007	2007-05-24	144	2007-10-01	274	31226	131	HRC	Eramosa	early	CaCl2	5.16	Ctot	3.386	Mehlich 3	779.2286982	148.099588	293.13232	NA	0.487285444	5.154335525	254.522906	22.673238	2252.672988	NA	99.21941897	Sable loameux	3.6	72	Bevin	82.5	12.1	5.4	0.054179599	0.029648496	0.916171904	26.92034433	5.973256	2.240917333
26	1	2	N	60	180	270	60	0	46.735278	-72.265556	2007	2007-05-24	144	2007-10-01	274	31226	131	HRC	Eramosa	early	CaCl2	5.16	Ctot	3.386	Mehlich 3	779.2286982	148.099588	293.13232	NA	0.487285444	5.154335525	254.522906	22.673238	2252.672988	NA	99.21941897	Sable loameux	3.6	72	Bevin	82.5	12.1	5.4	0.054179599	0.029648496	0.916171904	37.83783713	6.39413775	1.363666333
26	1	3	N	120	180	270	120	0	46.735278	-72.265556	2007	2007-05-24	144	2007-10-01	274	31226	131	HRC	Eramosa	early	CaCl2	5.16	Ctot	3.386	Mehlich 3	779.2286982	148.099588	293.13232	NA	0.487285444	5.154335525	254.522906	22.673238	2252.672988	NA	99.21941897	Sable loameux	3.6	72	Bevin	82.5	12.1	5.4	0.054179599	0.029648496	0.916171904	34.61374315	4.677143308	1.155473
26	1	4	N	180	180	270	180	0	46.735278	-72.265556	2007	2007-05-24	144	2007-10-01	274	31226	131	HRC	Eramosa	early	CaCl2	5.16	Ctot	3.386	Mehlich 3	779.2286982	148.099588	293.13232	NA	0.487285444	5.154335525	254.522906	22.673238	2252.672988	NA	99.21941897	Sable loameux	3.6	72	Bevin	82.5	12.1	5.4	0.054179599	0.029648496	0.916171904	17.83770738	4.459798619	2.362994333
26	2	1	N	0	180	270	0	0	46.735278	-72.265556	2007	2007-05-24	144	2007-10-01	274	31226	131	HRC	Eramosa	early	CaCl2	4.99	Ctot	3.407	Mehlich 3	616.8193155	107.9339217	176.9032345	NA	0.319276602	3.557670493	260.6385402	12.17533231	2140.771722	NA	67.6582179	Sable loameux	3.6	72	Bevin	82.5	12.1	5.4	0.054179599	0.029648496	0.916171904	25.38136975	8.82999975	1.917237536
26	2	2	N	60	180	270	60	0	46.735278	-72.265556	2007	2007-05-24	144	2007-10-01	274	31226	131	HRC	Eramosa	early	CaCl2	4.99	Ctot	3.407	Mehlich 3	616.8193155	107.9339217	176.9032345	NA	0.319276602	3.557670493	260.6385402	12.17533231	2140.771722	NA	67.6582179	Sable loameux	3.6	72	Bevin	82.5	12.1	5.4	0.054179599	0.029648496	0.916171904	41.20146067	7.213899	0.24685781
26	2	3	N	120	180	270	120	0	46.735278	-72.265556	2007	2007-05-24	144	2007-10-01	274	31226	131	HRC	Eramosa	early	CaCl2	4.99	Ctot	3.407	Mehlich 3	616.8193155	107.9339217	176.9032345	NA	0.319276602	3.557670493	260.6385402	12.17533231	2140.771722	NA	67.6582179	Sable loameux	3.6	72	Bevin	82.5	12.1	5.4	0.054179599	0.029648496	0.916171904	28.36342696	5.94225412	1.20169192
26	2	4	N	180	180	270	180	0	46.735278	-72.265556	2007	2007-05-24	144	2007-10-01	274	31226	131	HRC	Eramosa	early	CaCl2	4.99	Ctot	3.407	Mehlich 3	616.8193155	107.9339217	176.9032345	NA	0.319276602	3.557670493	260.6385402	12.17533231	2140.771722	NA	67.6582179	Sable loameux	3.6	72	Bevin	82.5	12.1	5.4	0.054179599	0.029648496	0.916171904	24.9832	8.2319644	0.8993952
26	3	1	N	0	180	270	0	0	46.735278	-72.265556	2007	2007-05-24	144	2007-10-01	274	31226	131	HRC	Eramosa	early	CaCl2	5.07	Ctot	3.277	Mehlich 3	718.7101765	87.61089385	119.1971064	NA	0.35727523	3.709838605	215.2617869	13.821294	1900.862085	NA	71.42744826	Sable loameux	3.6	72	Bevin	82.5	12.1	5.4	0.054179599	0.029648496	0.916171904	34.79511158	8.557947115	1.375277115
26	3	2	N	60	180	270	60	0	46.735278	-72.265556	2007	2007-05-24	144	2007-10-01	274	31226	131	HRC	Eramosa	early	CaCl2	5.07	Ctot	3.277	Mehlich 3	718.7101765	87.61089385	119.1971064	NA	0.35727523	3.709838605	215.2617869	13.821294	1900.862085	NA	71.42744826	Sable loameux	3.6	72	Bevin	82.5	12.1	5.4	0.054179599	0.029648496	0.916171904	31.46118083	7.553344652	1.173124174
26	3	3	N	120	180	270	120	0	46.735278	-72.265556	2007	2007-05-24	144	2007-10-01	274	31226	131	HRC	Eramosa	early	CaCl2	5.07	Ctot	3.277	Mehlich 3	718.7101765	87.61089385	119.1971064	NA	0.35727523	3.709838605	215.2617869	13.821294	1900.862085	NA	71.42744826	Sable loameux	3.6	72	Bevin	82.5	12.1	5.4	0.054179599	0.029648496	0.916171904	41.5189555	3.716251	1.0461715
26	3	4	N	180	180	270	180	0	46.735278	-72.265556	2007	2007-05-24	144	2007-10-01	274	31226	131	HRC	Eramosa	early	CaCl2	5.07	Ctot	3.277	Mehlich 3	718.7101765	87.61089385	119.1971064	NA	0.35727523	3.709838605	215.2617869	13.821294	1900.862085	NA	71.42744826	Sable loameux	3.6	72	Bevin	82.5	12.1	5.4	0.054179599	0.029648496	0.916171904	22.76724221	11.96851425	1.240051542
27	1	1	N	0	180	270	0	0	46.735278	-72.265556	2007	2007-05-24	144	2007-10-01	274	31226	131	HRC	Yukon Gold	mid-season	CaCl2	5.47	Ctot	4.039	Mehlich 3	864.0887175	136.9077938	202.0160312	NA	0.333269275	3.039069303	191.7152565	9.024469854	1905.902057	NA	74.17612265	Sable loameux	3.6	72	Bevin	82.5	12.1	5.4	0.054179599	0.029648496	0.916171904	6.887729444	11.54605528	3.842901944
27	1	2	N	60	180	270	60	0	46.735278	-72.265556	2007	2007-05-24	144	2007-10-01	274	31226	131	HRC	Yukon Gold	mid-season	CaCl2	5.47	Ctot	4.039	Mehlich 3	864.0887175	136.9077938	202.0160312	NA	0.333269275	3.039069303	191.7152565	9.024469854	1905.902057	NA	74.17612265	Sable loameux	3.6	72	Bevin	82.5	12.1	5.4	0.054179599	0.029648496	0.916171904	16.88968417	11.55473	2.671814444
27	1	3	N	120	180	270	120	0	46.735278	-72.265556	2007	2007-05-24	144	2007-10-01	274	31226	131	HRC	Yukon Gold	mid-season	CaCl2	5.47	Ctot	4.039	Mehlich 3	864.0887175	136.9077938	202.0160312	NA	0.333269275	3.039069303	191.7152565	9.024469854	1905.902057	NA	74.17612265	Sable loameux	3.6	72	Bevin	82.5	12.1	5.4	0.054179599	0.029648496	0.916171904	19.46607667	7.7291775	2.047234444
27	1	4	N	180	180	270	180	0	46.735278	-72.265556	2007	2007-05-24	144	2007-10-01	274	31226	131	HRC	Yukon Gold	mid-season	CaCl2	5.47	Ctot	4.039	Mehlich 3	864.0887175	136.9077938	202.0160312	NA	0.333269275	3.039069303	191.7152565	9.024469854	1905.902057	NA	74.17612265	Sable loameux	3.6	72	Bevin	82.5	12.1	5.4	0.054179599	0.029648496	0.916171904	14.01835111	9.464121944	1.891089444
27	2	1	N	0	180	270	0	0	46.735278	-72.265556	2007	2007-05-24	144	2007-10-01	274	31226	131	HRC	Yukon Gold	mid-season	CaCl2	5.13	Ctot	3.294	Mehlich 3	645.1723133	96.25124309	182.8720186	NA	0.270821876	2.871240631	197.4967919	9.00813556	1995.396336	NA	64.64202535	Sable loameux	3.6	72	Bevin	82.5	12.1	5.4	0.054179599	0.029648496	0.916171904	14.98992	10.51376333	3.1229
27	2	2	N	60	180	270	60	0	46.735278	-72.265556	2007	2007-05-24	144	2007-10-01	274	31226	131	HRC	Yukon Gold	mid-season	CaCl2	5.13	Ctot	3.294	Mehlich 3	645.1723133	96.25124309	182.8720186	NA	0.270821876	2.871240631	197.4967919	9.00813556	1995.396336	NA	64.64202535	Sable loameux	3.6	72	Bevin	82.5	12.1	5.4	0.054179599	0.029648496	0.916171904	15.80534389	11.54605528	2.333500278
27	2	3	N	120	180	270	120	0	46.735278	-72.265556	2007	2007-05-24	144	2007-10-01	274	31226	131	HRC	Yukon Gold	mid-season	CaCl2	5.13	Ctot	3.294	Mehlich 3	645.1723133	96.25124309	182.8720186	NA	0.270821876	2.871240631	197.4967919	9.00813556	1995.396336	NA	64.64202535	Sable loameux	3.6	72	Bevin	82.5	12.1	5.4	0.054179599	0.029648496	0.916171904	20.05595778	9.707014167	2.064583889
27	2	4	N	180	180	270	180	0	46.735278	-72.265556	2007	2007-05-24	144	2007-10-01	274	31226	131	HRC	Yukon Gold	mid-season	CaCl2	5.13	Ctot	3.294	Mehlich 3	645.1723133	96.25124309	182.8720186	NA	0.270821876	2.871240631	197.4967919	9.00813556	1995.396336	NA	64.64202535	Sable loameux	3.6	72	Bevin	82.5	12.1	5.4	0.054179599	0.029648496	0.916171904	16.51667111	7.625080833	1.283858889
27	3	1	N	0	180	270	0	0	46.735278	-72.265556	2007	2007-05-24	144	2007-10-01	274	31226	131	HRC	Yukon Gold	mid-season	CaCl2	5.28	Ctot	2.944	Mehlich 3	613.710179	102.5611223	211.04378	NA	0.268616482	2.599009271	166.574711	9.668749022	1882.480745	NA	63.29958411	Sable loameux	3.6	72	Bevin	82.5	12.1	5.4	0.054179599	0.029648496	0.916171904	6.800982222	8.709421111	2.680489167
27	3	2	N	60	180	270	60	0	46.735278	-72.265556	2007	2007-05-24	144	2007-10-01	274	31226	131	HRC	Yukon Gold	mid-season	CaCl2	5.28	Ctot	2.944	Mehlich 3	613.710179	102.5611223	211.04378	NA	0.268616482	2.599009271	166.574711	9.668749022	1882.480745	NA	63.29958411	Sable loameux	3.6	72	Bevin	82.5	12.1	5.4	0.054179599	0.029648496	0.916171904	21.079575	11.87569472	2.602416667
27	3	3	N	120	180	270	120	0	46.735278	-72.265556	2007	2007-05-24	144	2007-10-01	274	31226	131	HRC	Yukon Gold	mid-season	CaCl2	5.28	Ctot	2.944	Mehlich 3	613.710179	102.5611223	211.04378	NA	0.268616482	2.599009271	166.574711	9.668749022	1882.480745	NA	63.29958411	Sable loameux	3.6	72	Bevin	82.5	12.1	5.4	0.054179599	0.029648496	0.916171904	14.17449611	10.86075222	2.775911111
27	3	4	N	180	180	270	180	0	46.735278	-72.265556	2007	2007-05-24	144	2007-10-01	274	31226	131	HRC	Yukon Gold	mid-season	CaCl2	5.28	Ctot	2.944	Mehlich 3	613.710179	102.5611223	211.04378	NA	0.268616482	2.599009271	166.574711	9.668749022	1882.480745	NA	63.29958411	Sable loameux	3.6	72	Bevin	82.5	12.1	5.4	0.054179599	0.029648496	0.916171904	17.39281806	8.718095833	3.253020833
28	1	1	N	0	150	120	0	0	48.797222	-72.2425	2007	2007-05-28	148	2007-09-13	256	36430	109	Grassland	Andover	early mid-season	CaCl2	5.15	Ctot	2.242333333	Mehlich 3	270.9821429	17.41071429	53.70535714	NA	NA	NA	NA	NA	860.2678571	NA	48.79464286	Sable loameux	2.958579882	73.53062199	Parent	82.5	12.1	5.4	0.032178608	0.876202652	0.091618739	0	20.38939329	2.745644295
28	1	2	N	50	150	120	50	0	48.797222	-72.2425	2007	2007-05-28	148	2007-09-13	256	36430	109	Grassland	Andover	early mid-season	CaCl2	5.15	Ctot	2.242333333	Mehlich 3	270.9821429	17.41071429	53.70535714	NA	NA	NA	NA	NA	860.2678571	NA	48.79464286	Sable loameux	2.958579882	73.53062199	Parent	82.5	12.1	5.4	0.032178608	0.876202652	0.091618739	6.052355034	22.3829698	2.387516779
28	1	3	N	100	150	120	100	0	48.797222	-72.2425	2007	2007-05-28	148	2007-09-13	256	36430	109	Grassland	Andover	early mid-season	CaCl2	5.15	Ctot	2.242333333	Mehlich 3	270.9821429	17.41071429	53.70535714	NA	NA	NA	NA	NA	860.2678571	NA	48.79464286	Sable loameux	2.958579882	73.53062199	Parent	82.5	12.1	5.4	0.032178608	0.876202652	0.091618739	4.870534228	34.14148993	2.650143624
28	1	4	N	150	150	120	150	0	48.797222	-72.2425	2007	2007-05-28	148	2007-09-13	256	36430	109	Grassland	Andover	early mid-season	CaCl2	5.15	Ctot	2.242333333	Mehlich 3	270.9821429	17.41071429	53.70535714	NA	NA	NA	NA	NA	860.2678571	NA	48.79464286	Sable loameux	2.958579882	73.53062199	Parent	82.5	12.1	5.4	0.032178608	0.876202652	0.091618739	4.237842282	24.94955034	4.273655034
28	1	5	N	200	150	120	200	0	48.797222	-72.2425	2007	2007-05-28	148	2007-09-13	256	36430	109	Grassland	Andover	early mid-season	CaCl2	5.15	Ctot	2.242333333	Mehlich 3	270.9821429	17.41071429	53.70535714	NA	NA	NA	NA	NA	860.2678571	NA	48.79464286	Sable loameux	2.958579882	73.53062199	Parent	82.5	12.1	5.4	0.032178608	0.876202652	0.091618739	4.41690604	29.1993302	2.888895302
28	1	6	N	165	150	120	165	0	48.797222	-72.2425	2007	2007-05-28	148	2007-09-13	256	36430	109	Grassland	Andover	early mid-season	CaCl2	5.15	Ctot	2.242333333	Mehlich 3	270.9821429	17.41071429	53.70535714	NA	NA	NA	NA	NA	860.2678571	NA	48.79464286	Sable loameux	2.958579882	73.53062199	Parent	82.5	12.1	5.4	0.032178608	0.876202652	0.091618739	7.75942953	30.75121611	2.745644295
28	2	1	N	0	150	120	0	0	48.797222	-72.2425	2007	2007-05-28	148	2007-09-13	256	36430	109	Grassland	Andover	early mid-season	CaCl2	4.85	Ctot	2.242333333	Mehlich 3	252.6785714	20.53571429	35.44642857	NA	NA	NA	NA	NA	857.5892857	NA	54.0625	Sable loameux	1.984126984	78.46033396	Parent	82.5	12.1	5.4	0.032178608	0.876202652	0.091618739	2.757581879	13.25071812	1.217633557
28	2	2	N	50	150	120	50	0	48.797222	-72.2425	2007	2007-05-28	148	2007-09-13	256	36430	109	Grassland	Andover	early mid-season	CaCl2	4.85	Ctot	2.242333333	Mehlich 3	252.6785714	20.53571429	35.44642857	NA	NA	NA	NA	NA	857.5892857	NA	54.0625	Sable loameux	1.984126984	78.46033396	Parent	82.5	12.1	5.4	0.032178608	0.876202652	0.091618739	1.372822148	37.84214094	2.48301745
28	2	3	N	100	150	120	100	0	48.797222	-72.2425	2007	2007-05-28	148	2007-09-13	256	36430	109	Grassland	Andover	early mid-season	CaCl2	4.85	Ctot	2.242333333	Mehlich 3	252.6785714	20.53571429	35.44642857	NA	NA	NA	NA	NA	857.5892857	NA	54.0625	Sable loameux	1.984126984	78.46033396	Parent	82.5	12.1	5.4	0.032178608	0.876202652	0.091618739	2.542705369	31.61072215	4.130404027
28	2	4	N	150	150	120	150	0	48.797222	-72.2425	2007	2007-05-28	148	2007-09-13	256	36430	109	Grassland	Andover	early mid-season	CaCl2	4.85	Ctot	2.242333333	Mehlich 3	252.6785714	20.53571429	35.44642857	NA	NA	NA	NA	NA	857.5892857	NA	54.0625	Sable loameux	1.984126984	78.46033396	Parent	82.5	12.1	5.4	0.032178608	0.876202652	0.091618739	9.741068456	23.77966711	1.098257718
28	2	5	N	200	150	120	200	0	48.797222	-72.2425	2007	2007-05-28	148	2007-09-13	256	36430	109	Grassland	Andover	early mid-season	CaCl2	4.85	Ctot	2.242333333	Mehlich 3	252.6785714	20.53571429	35.44642857	NA	NA	NA	NA	NA	857.5892857	NA	54.0625	Sable loameux	1.984126984	78.46033396	Parent	82.5	12.1	5.4	0.032178608	0.876202652	0.091618739	5.348037584	19.98351544	1.337009396
28	2	6	N	165	150	120	165	0	48.797222	-72.2425	2007	2007-05-28	148	2007-09-13	256	36430	109	Grassland	Andover	early mid-season	CaCl2	4.85	Ctot	2.242333333	Mehlich 3	252.6785714	20.53571429	35.44642857	NA	NA	NA	NA	NA	857.5892857	NA	54.0625	Sable loameux	1.984126984	78.46033396	Parent	82.5	12.1	5.4	0.032178608	0.876202652	0.091618739	2.733706711	25.42705369	3.652900671
28	3	1	N	0	150	120	0	0	48.797222	-72.2425	2007	2007-05-28	148	2007-09-13	256	36430	109	Grassland	Andover	early mid-season	CaCl2	5.1	Ctot	2.242333333	Mehlich 3	326.7857143	23.21428571	33.66071429	NA	NA	NA	NA	NA	816.0714286	NA	30.08928571	Loam sableux	2.982107356	67.73109595	Parent	64.5	25	10.5	0.032178608	0.876202652	0.091618739	0	11.84208322	5.467413423
28	3	2	N	50	150	120	50	0	48.797222	-72.2425	2007	2007-05-28	148	2007-09-13	256	36430	109	Grassland	Andover	early mid-season	CaCl2	5.1	Ctot	2.242333333	Mehlich 3	326.7857143	23.21428571	33.66071429	NA	NA	NA	NA	NA	816.0714286	NA	30.08928571	Loam sableux	2.982107356	67.73109595	Parent	64.5	25	10.5	0.032178608	0.876202652	0.091618739	3.139584564	20.62814497	4.775033557
28	3	3	N	100	150	120	100	0	48.797222	-72.2425	2007	2007-05-28	148	2007-09-13	256	36430	109	Grassland	Andover	early mid-season	CaCl2	5.1	Ctot	2.242333333	Mehlich 3	326.7857143	23.21428571	33.66071429	NA	NA	NA	NA	NA	816.0714286	NA	30.08928571	Loam sableux	2.982107356	67.73109595	Parent	64.5	25	10.5	0.032178608	0.876202652	0.091618739	3.163459732	27.1221906	2.769519463
28	3	4	N	150	150	120	150	0	48.797222	-72.2425	2007	2007-05-28	148	2007-09-13	256	36430	109	Grassland	Andover	early mid-season	CaCl2	5.1	Ctot	2.242333333	Mehlich 3	326.7857143	23.21428571	33.66071429	NA	NA	NA	NA	NA	816.0714286	NA	30.08928571	Loam sableux	2.982107356	67.73109595	Parent	64.5	25	10.5	0.032178608	0.876202652	0.091618739	2.674018792	30.87059195	4.560157047
28	3	5	N	200	150	120	200	0	48.797222	-72.2425	2007	2007-05-28	148	2007-09-13	256	36430	109	Grassland	Andover	early mid-season	CaCl2	5.1	Ctot	2.242333333	Mehlich 3	326.7857143	23.21428571	33.66071429	NA	NA	NA	NA	NA	816.0714286	NA	30.08928571	Loam sableux	2.982107356	67.73109595	Parent	64.5	25	10.5	0.032178608	0.876202652	0.091618739	3.736463758	27.7190698	4.464656376
28	3	6	N	165	150	120	165	0	48.797222	-72.2425	2007	2007-05-28	148	2007-09-13	256	36430	109	Grassland	Andover	early mid-season	CaCl2	5.1	Ctot	2.242333333	Mehlich 3	326.7857143	23.21428571	33.66071429	NA	NA	NA	NA	NA	816.0714286	NA	30.08928571	Loam sableux	2.982107356	67.73109595	Parent	64.5	25	10.5	0.032178608	0.876202652	0.091618739	1.372822148	27.19381611	2.865020134
29	1	1	N	0	150	120	0	0	48.797222	-72.2425	2007	2007-05-28	148	2007-09-13	256	36430	109	Grassland	NY-115	mid-season late	CaCl2	5.15	Ctot	1.945	Mehlich 3	270.9821429	17.41071429	53.70535714	NA	NA	NA	NA	NA	860.2678571	NA	48.79464286	Sable loameux	2.958579882	73.53062199	Parent	82.5	12.1	5.4	0.032178608	0.876202652	0.091618739	1.181820805	8.451809396	3.5574
29	1	2	N	50	150	120	50	0	48.797222	-72.2425	2007	2007-05-28	148	2007-09-13	256	36430	109	Grassland	NY-115	mid-season late	CaCl2	5.15	Ctot	1.945	Mehlich 3	270.9821429	17.41071429	53.70535714	NA	NA	NA	NA	NA	860.2678571	NA	48.79464286	Sable loameux	2.958579882	73.53062199	Parent	82.5	12.1	5.4	0.032178608	0.876202652	0.091618739	0	4.643720134	5.777790604
29	1	3	N	100	150	120	100	0	48.797222	-72.2425	2007	2007-05-28	148	2007-09-13	256	36430	109	Grassland	NY-115	mid-season late	CaCl2	5.15	Ctot	1.945	Mehlich 3	270.9821429	17.41071429	53.70535714	NA	NA	NA	NA	NA	860.2678571	NA	48.79464286	Sable loameux	2.958579882	73.53062199	Parent	82.5	12.1	5.4	0.032178608	0.876202652	0.091618739	6.183668456	28.5308255	4.942159732
29	1	4	N	150	150	120	150	0	48.797222	-72.2425	2007	2007-05-28	148	2007-09-13	256	36430	109	Grassland	NY-115	mid-season late	CaCl2	5.15	Ctot	1.945	Mehlich 3	270.9821429	17.41071429	53.70535714	NA	NA	NA	NA	NA	860.2678571	NA	48.79464286	Sable loameux	2.958579882	73.53062199	Parent	82.5	12.1	5.4	0.032178608	0.876202652	0.091618739	6.708922148	27.1221906	3.151522148
29	1	5	N	200	150	120	200	0	48.797222	-72.2425	2007	2007-05-28	148	2007-09-13	256	36430	109	Grassland	NY-115	mid-season late	CaCl2	5.15	Ctot	1.945	Mehlich 3	270.9821429	17.41071429	53.70535714	NA	NA	NA	NA	NA	860.2678571	NA	48.79464286	Sable loameux	2.958579882	73.53062199	Parent	82.5	12.1	5.4	0.032178608	0.876202652	0.091618739	10.19469664	30.20208725	4.870534228
29	1	6	N	165	150	120	165	0	48.797222	-72.2425	2007	2007-05-28	148	2007-09-13	256	36430	109	Grassland	NY-115	mid-season late	CaCl2	5.15	Ctot	1.945	Mehlich 3	270.9821429	17.41071429	53.70535714	NA	NA	NA	NA	NA	860.2678571	NA	48.79464286	Sable loameux	2.958579882	73.53062199	Parent	82.5	12.1	5.4	0.032178608	0.876202652	0.091618739	4.655657718	16.25898926	6.971548993
29	2	1	N	0	150	120	0	0	48.797222	-72.2425	2007	2007-05-28	148	2007-09-13	256	36430	109	Grassland	NY-115	mid-season late	CaCl2	4.85	Ctot	1.945	Mehlich 3	252.6785714	20.53571429	35.44642857	NA	NA	NA	NA	NA	857.5892857	NA	54.0625	Sable loameux	1.984126984	78.46033396	Parent	82.5	12.1	5.4	0.032178608	0.876202652	0.091618739	0	7.902680537	4.321405369
29	2	2	N	50	150	120	50	0	48.797222	-72.2425	2007	2007-05-28	148	2007-09-13	256	36430	109	Grassland	NY-115	mid-season late	CaCl2	4.85	Ctot	1.945	Mehlich 3	252.6785714	20.53571429	35.44642857	NA	NA	NA	NA	NA	857.5892857	NA	54.0625	Sable loameux	1.984126984	78.46033396	Parent	82.5	12.1	5.4	0.032178608	0.876202652	0.091618739	4.369155705	26.40593557	7.043174497
29	2	3	N	100	150	120	100	0	48.797222	-72.2425	2007	2007-05-28	148	2007-09-13	256	36430	109	Grassland	NY-115	mid-season late	CaCl2	4.85	Ctot	1.945	Mehlich 3	252.6785714	20.53571429	35.44642857	NA	NA	NA	NA	NA	857.5892857	NA	54.0625	Sable loameux	1.984126984	78.46033396	Parent	82.5	12.1	5.4	0.032178608	0.876202652	0.091618739	2.685956376	30.22596242	3.366398658
29	2	4	N	150	150	120	150	0	48.797222	-72.2425	2007	2007-05-28	148	2007-09-13	256	36430	109	Grassland	NY-115	mid-season late	CaCl2	4.85	Ctot	1.945	Mehlich 3	252.6785714	20.53571429	35.44642857	NA	NA	NA	NA	NA	857.5892857	NA	54.0625	Sable loameux	1.984126984	78.46033396	Parent	82.5	12.1	5.4	0.032178608	0.876202652	0.091618739	3.629025503	28.31594899	2.69789396
29	2	5	N	200	150	120	200	0	48.797222	-72.2425	2007	2007-05-28	148	2007-09-13	256	36430	109	Grassland	NY-115	mid-season late	CaCl2	4.85	Ctot	1.945	Mehlich 3	252.6785714	20.53571429	35.44642857	NA	NA	NA	NA	NA	857.5892857	NA	54.0625	Sable loameux	1.984126984	78.46033396	Parent	82.5	12.1	5.4	0.032178608	0.876202652	0.091618739	14.25347517	26.33431007	5.586789262
29	2	6	N	165	150	120	165	0	48.797222	-72.2425	2007	2007-05-28	148	2007-09-13	256	36430	109	Grassland	NY-115	mid-season late	CaCl2	4.85	Ctot	1.945	Mehlich 3	252.6785714	20.53571429	35.44642857	NA	NA	NA	NA	NA	857.5892857	NA	54.0625	Sable loameux	1.984126984	78.46033396	Parent	82.5	12.1	5.4	0.032178608	0.876202652	0.091618739	8.891112483	26.35818523	3.915527517
29	3	1	N	0	150	120	0	0	48.797222	-72.2425	2007	2007-05-28	148	2007-09-13	256	36430	109	Grassland	NY-115	mid-season late	CaCl2	5.1	Ctot	1.945	Mehlich 3	326.7857143	23.21428571	33.66071429	NA	NA	NA	NA	NA	816.0714286	NA	30.08928571	Sable loameux	3.6	72	Parent	82.5	12.1	5.4	0.032178608	0.876202652	0.091618739	0	7.019299329	5.204786577
29	3	2	N	50	150	120	50	0	48.797222	-72.2425	2007	2007-05-28	148	2007-09-13	256	36430	109	Grassland	NY-115	mid-season late	CaCl2	5.1	Ctot	1.945	Mehlich 3	326.7857143	23.21428571	33.66071429	NA	NA	NA	NA	NA	816.0714286	NA	30.08928571	Sable loameux	3.6	72	Parent	82.5	12.1	5.4	0.032178608	0.876202652	0.091618739	0	23.68416644	7.210300671
29	3	3	N	100	150	120	100	0	48.797222	-72.2425	2007	2007-05-28	148	2007-09-13	256	36430	109	Grassland	NY-115	mid-season late	CaCl2	5.1	Ctot	1.945	Mehlich 3	326.7857143	23.21428571	33.66071429	NA	NA	NA	NA	NA	816.0714286	NA	30.08928571	Sable loameux	3.6	72	Parent	82.5	12.1	5.4	0.032178608	0.876202652	0.091618739	0	32.49410336	2.196515436
29	3	4	N	150	150	120	150	0	48.797222	-72.2425	2007	2007-05-28	148	2007-09-13	256	36430	109	Grassland	NY-115	mid-season late	CaCl2	5.1	Ctot	1.945	Mehlich 3	326.7857143	23.21428571	33.66071429	NA	NA	NA	NA	NA	816.0714286	NA	30.08928571	Sable loameux	3.6	72	Parent	82.5	12.1	5.4	0.032178608	0.876202652	0.091618739	0	16.64099195	7.902680537
29	3	5	N	200	150	120	200	0	48.797222	-72.2425	2007	2007-05-28	148	2007-09-13	256	36430	109	Grassland	NY-115	mid-season late	CaCl2	5.1	Ctot	1.945	Mehlich 3	326.7857143	23.21428571	33.66071429	NA	NA	NA	NA	NA	816.0714286	NA	30.08928571	Sable loameux	3.6	72	Parent	82.5	12.1	5.4	0.032178608	0.876202652	0.091618739	8.61893557	24.06616913	1.28925906
29	3	6	N	165	150	120	165	0	48.797222	-72.2425	2007	2007-05-28	148	2007-09-13	256	36430	109	Grassland	NY-115	mid-season late	CaCl2	5.1	Ctot	1.945	Mehlich 3	326.7857143	23.21428571	33.66071429	NA	NA	NA	NA	NA	816.0714286	NA	30.08928571	Sable loameux	3.6	72	Parent	82.5	12.1	5.4	0.032178608	0.876202652	0.091618739	6.25529396	31.75397315	5.180911409
30	1	1	N	0	150	120	0	0	48.797222	-72.2425	2007	2007-05-28	148	2007-09-13	256	36430	109	Grassland	Reba	mid-season	CaCl2	5.15	Ctot	1.869	Mehlich 3	270.9821429	17.41071429	53.70535714	NA	NA	NA	NA	NA	860.2678571	NA	48.79464286	Sable loameux	2.958579882	73.53062199	Parent	82.5	12.1	5.4	0.032178608	0.876202652	0.091618739	1.372822148	14.03859866	2.984395973
30	1	2	N	50	150	120	50	0	48.797222	-72.2425	2007	2007-05-28	148	2007-09-13	256	36430	109	Grassland	Reba	mid-season	CaCl2	5.15	Ctot	1.869	Mehlich 3	270.9821429	17.41071429	53.70535714	NA	NA	NA	NA	NA	860.2678571	NA	48.79464286	Sable loameux	2.958579882	73.53062199	Parent	82.5	12.1	5.4	0.032178608	0.876202652	0.091618739	0	22.41878255	4.607907383
30	1	3	N	100	150	120	100	0	48.797222	-72.2425	2007	2007-05-28	148	2007-09-13	256	36430	109	Grassland	Reba	mid-season	CaCl2	5.15	Ctot	1.869	Mehlich 3	270.9821429	17.41071429	53.70535714	NA	NA	NA	NA	NA	860.2678571	NA	48.79464286	Sable loameux	2.958579882	73.53062199	Parent	82.5	12.1	5.4	0.032178608	0.876202652	0.091618739	8.141432215	27.88619597	3.843902013
30	1	4	N	150	150	120	150	0	48.797222	-72.2425	2007	2007-05-28	148	2007-09-13	256	36430	109	Grassland	Reba	mid-season	CaCl2	5.15	Ctot	1.869	Mehlich 3	270.9821429	17.41071429	53.70535714	NA	NA	NA	NA	NA	860.2678571	NA	48.79464286	Sable loameux	2.958579882	73.53062199	Parent	82.5	12.1	5.4	0.032178608	0.876202652	0.091618739	16.18736376	24.68692349	2.292016107
30	1	5	N	200	150	120	200	0	48.797222	-72.2425	2007	2007-05-28	148	2007-09-13	256	36430	109	Grassland	Reba	mid-season	CaCl2	5.15	Ctot	1.869	Mehlich 3	270.9821429	17.41071429	53.70535714	NA	NA	NA	NA	NA	860.2678571	NA	48.79464286	Sable loameux	2.958579882	73.53062199	Parent	82.5	12.1	5.4	0.032178608	0.876202652	0.091618739	1.444447651	29.48583221	6.446295302
30	1	6	N	165	150	120	165	0	48.797222	-72.2425	2007	2007-05-28	148	2007-09-13	256	36430	109	Grassland	Reba	mid-season	CaCl2	5.15	Ctot	1.869	Mehlich 3	270.9821429	17.41071429	53.70535714	NA	NA	NA	NA	NA	860.2678571	NA	48.79464286	Sable loameux	2.958579882	73.53062199	Parent	82.5	12.1	5.4	0.032178608	0.876202652	0.091618739	7.449052349	26.09555839	5.777790604
30	1	7	N	150	150	120	150	0	48.797222	-72.2425	2007	2007-05-28	148	2007-09-13	256	36430	109	Grassland	Reba	mid-season	CaCl2	5.15	Ctot	1.869	Mehlich 3	270.9821429	17.41071429	53.70535714	NA	NA	NA	NA	NA	860.2678571	NA	48.79464286	Sable loameux	2.958579882	73.53062199	Parent	82.5	12.1	5.4	0.032178608	0.876202652	0.091618739	9.693318121	21.89352886	2.936645638
30	1	8	N	100	150	120	100	0	48.797222	-72.2425	2007	2007-05-28	148	2007-09-13	256	36430	109	Grassland	Reba	mid-season	CaCl2	5.15	Ctot	1.869	Mehlich 3	270.9821429	17.41071429	53.70535714	NA	NA	NA	NA	NA	860.2678571	NA	48.79464286	Sable loameux	2.958579882	73.53062199	Parent	82.5	12.1	5.4	0.032178608	0.876202652	0.091618739	0	30.70346577	6.756672483
30	1	9	N	150	150	120	50	100	48.797222	-72.2425	2007	2007-05-28	148	2007-09-13	256	36430	109	Grassland	Reba	mid-season	CaCl2	5.15	Ctot	1.869	Mehlich 3	270.9821429	17.41071429	53.70535714	NA	NA	NA	NA	NA	860.2678571	NA	48.79464286	Sable loameux	2.958579882	73.53062199	Parent	82.5	12.1	5.4	0.032178608	0.876202652	0.091618739	9.478441611	29.41420671	1.647386577
30	1	10	N	150	150	120	150	0	48.797222	-72.2425	2007	2007-05-28	148	2007-09-13	256	36430	109	Grassland	Reba	mid-season	CaCl2	5.15	Ctot	1.869	Mehlich 3	270.9821429	17.41071429	53.70535714	NA	NA	NA	NA	NA	860.2678571	NA	48.79464286	Sable loameux	2.958579882	73.53062199	Parent	82.5	12.1	5.4	0.032178608	0.876202652	0.091618739	3.664838255	24.2332953	2.196515436
30	1	11	N	150	150	120	100	50	48.797222	-72.2425	2007	2007-05-28	148	2007-09-13	256	36430	109	Grassland	Reba	mid-season	CaCl2	5.15	Ctot	1.869	Mehlich 3	270.9821429	17.41071429	53.70535714	NA	NA	NA	NA	NA	860.2678571	NA	48.79464286	Sable loameux	2.958579882	73.53062199	Parent	82.5	12.1	5.4	0.032178608	0.876202652	0.091618739	2.471079866	29.67683356	1.599636242
30	1	12	N	150	150	120	150	0	48.797222	-72.2425	2007	2007-05-28	148	2007-09-13	256	36430	109	Grassland	Reba	mid-season	CaCl2	5.15	Ctot	1.869	Mehlich 3	270.9821429	17.41071429	53.70535714	NA	NA	NA	NA	NA	860.2678571	NA	48.79464286	Sable loameux	2.958579882	73.53062199	Parent	82.5	12.1	5.4	0.032178608	0.876202652	0.091618739	5.288349664	24.28104564	1.026632215
30	2	1	N	0	150	120	0	0	48.797222	-72.2425	2007	2007-05-28	148	2007-09-13	256	36430	109	Grassland	Reba	mid-season	CaCl2	4.85	Ctot	1.869	Mehlich 3	252.6785714	20.53571429	35.44642857	NA	NA	NA	NA	NA	857.5892857	NA	54.0625	Sable loameux	1.984126984	78.46033396	Parent	82.5	12.1	5.4	0.032178608	0.876202652	0.091618739	0	13.91922282	7.32967651
30	2	2	N	50	150	120	50	0	48.797222	-72.2425	2007	2007-05-28	148	2007-09-13	256	36430	109	Grassland	Reba	mid-season	CaCl2	4.85	Ctot	1.869	Mehlich 3	252.6785714	20.53571429	35.44642857	NA	NA	NA	NA	NA	857.5892857	NA	54.0625	Sable loameux	1.984126984	78.46033396	Parent	82.5	12.1	5.4	0.032178608	0.876202652	0.091618739	4.249779866	26.19105906	8.547310067
30	2	3	N	100	150	120	100	0	48.797222	-72.2425	2007	2007-05-28	148	2007-09-13	256	36430	109	Grassland	Reba	mid-season	CaCl2	4.85	Ctot	1.869	Mehlich 3	252.6785714	20.53571429	35.44642857	NA	NA	NA	NA	NA	857.5892857	NA	54.0625	Sable loameux	1.984126984	78.46033396	Parent	82.5	12.1	5.4	0.032178608	0.876202652	0.091618739	5.586789262	33.97436376	5.730040268
30	2	4	N	150	150	120	150	0	48.797222	-72.2425	2007	2007-05-28	148	2007-09-13	256	36430	109	Grassland	Reba	mid-season	CaCl2	4.85	Ctot	1.869	Mehlich 3	252.6785714	20.53571429	35.44642857	NA	NA	NA	NA	NA	857.5892857	NA	54.0625	Sable loameux	1.984126984	78.46033396	Parent	82.5	12.1	5.4	0.032178608	0.876202652	0.091618739	0	32.15985101	10.31407248
30	2	5	N	200	150	120	200	0	48.797222	-72.2425	2007	2007-05-28	148	2007-09-13	256	36430	109	Grassland	Reba	mid-season	CaCl2	4.85	Ctot	1.869	Mehlich 3	252.6785714	20.53571429	35.44642857	NA	NA	NA	NA	NA	857.5892857	NA	54.0625	Sable loameux	1.984126984	78.46033396	Parent	82.5	12.1	5.4	0.032178608	0.876202652	0.091618739	0	26.40593557	10.31407248
30	2	6	N	165	150	120	165	0	48.797222	-72.2425	2007	2007-05-28	148	2007-09-13	256	36430	109	Grassland	Reba	mid-season	CaCl2	4.85	Ctot	1.869	Mehlich 3	252.6785714	20.53571429	35.44642857	NA	NA	NA	NA	NA	857.5892857	NA	54.0625	Sable loameux	1.984126984	78.46033396	Parent	82.5	12.1	5.4	0.032178608	0.876202652	0.091618739	2.745644295	32.32697718	3.629025503
30	2	7	N	150	150	120	150	0	48.797222	-72.2425	2007	2007-05-28	148	2007-09-13	256	36430	109	Grassland	Reba	mid-season	CaCl2	4.85	Ctot	1.869	Mehlich 3	252.6785714	20.53571429	35.44642857	NA	NA	NA	NA	NA	857.5892857	NA	54.0625	Sable loameux	1.984126984	78.46033396	Parent	82.5	12.1	5.4	0.032178608	0.876202652	0.091618739	7.795242282	33.37748456	2.387516779
30	2	8	N	100	150	120	100	0	48.797222	-72.2425	2007	2007-05-28	148	2007-09-13	256	36430	109	Grassland	Reba	mid-season	CaCl2	4.85	Ctot	1.869	Mehlich 3	252.6785714	20.53571429	35.44642857	NA	NA	NA	NA	NA	857.5892857	NA	54.0625	Sable loameux	1.984126984	78.46033396	Parent	82.5	12.1	5.4	0.032178608	0.876202652	0.091618739	0	39.96703087	4.345280537
30	2	9	N	150	150	120	50	100	48.797222	-72.2425	2007	2007-05-28	148	2007-09-13	256	36430	109	Grassland	Reba	mid-season	CaCl2	4.85	Ctot	1.869	Mehlich 3	252.6785714	20.53571429	35.44642857	NA	NA	NA	NA	NA	857.5892857	NA	54.0625	Sable loameux	1.984126984	78.46033396	Parent	82.5	12.1	5.4	0.032178608	0.876202652	0.091618739	5.897166443	18.16900268	4.178154362
30	2	10	N	150	150	120	150	0	48.797222	-72.2425	2007	2007-05-28	148	2007-09-13	256	36430	109	Grassland	Reba	mid-season	CaCl2	4.85	Ctot	1.869	Mehlich 3	252.6785714	20.53571429	35.44642857	NA	NA	NA	NA	NA	857.5892857	NA	54.0625	Sable loameux	1.984126984	78.46033396	Parent	82.5	12.1	5.4	0.032178608	0.876202652	0.091618739	0	17.90637584	4.225904698
30	2	11	N	150	150	120	100	50	48.797222	-72.2425	2007	2007-05-28	148	2007-09-13	256	36430	109	Grassland	Reba	mid-season	CaCl2	4.85	Ctot	1.869	Mehlich 3	252.6785714	20.53571429	35.44642857	NA	NA	NA	NA	NA	857.5892857	NA	54.0625	Sable loameux	1.984126984	78.46033396	Parent	82.5	12.1	5.4	0.032178608	0.876202652	0.091618739	18.09737718	28.78390228	1.50413557
30	2	12	N	150	150	120	150	0	48.797222	-72.2425	2007	2007-05-28	148	2007-09-13	256	36430	109	Grassland	Reba	mid-season	CaCl2	4.85	Ctot	1.869	Mehlich 3	252.6785714	20.53571429	35.44642857	NA	NA	NA	NA	NA	857.5892857	NA	54.0625	Sable loameux	1.984126984	78.46033396	Parent	82.5	12.1	5.4	0.032178608	0.876202652	0.091618739	4.297530201	35.88437718	3.056021477
30	3	1	N	0	150	120	0	0	48.797222	-72.2425	2007	2007-05-28	148	2007-09-13	256	36430	109	Grassland	Reba	mid-season	CaCl2	5.1	Ctot	1.869	Mehlich 3	326.7857143	23.21428571	33.66071429	NA	NA	NA	NA	NA	816.0714286	NA	30.08928571	Sable loameux	3.6	72	Parent	82.5	12.1	5.4	0.032178608	0.876202652	0.091618739	0	9.32325302	7.54455302
30	3	2	N	50	150	120	50	0	48.797222	-72.2425	2007	2007-05-28	148	2007-09-13	256	36430	109	Grassland	Reba	mid-season	CaCl2	5.1	Ctot	1.869	Mehlich 3	326.7857143	23.21428571	33.66071429	NA	NA	NA	NA	NA	816.0714286	NA	30.08928571	Sable loameux	3.6	72	Parent	82.5	12.1	5.4	0.032178608	0.876202652	0.091618739	0	28.10107248	5.467413423
30	3	3	N	100	150	120	100	0	48.797222	-72.2425	2007	2007-05-28	148	2007-09-13	256	36430	109	Grassland	Reba	mid-season	CaCl2	5.1	Ctot	1.869	Mehlich 3	326.7857143	23.21428571	33.66071429	NA	NA	NA	NA	NA	816.0714286	NA	30.08928571	Sable loameux	3.6	72	Parent	82.5	12.1	5.4	0.032178608	0.876202652	0.091618739	2.303953691	30.51246443	4.775033557
30	3	4	N	150	150	120	150	0	48.797222	-72.2425	2007	2007-05-28	148	2007-09-13	256	36430	109	Grassland	Reba	mid-season	CaCl2	5.1	Ctot	1.869	Mehlich 3	326.7857143	23.21428571	33.66071429	NA	NA	NA	NA	NA	816.0714286	NA	30.08928571	Sable loameux	3.6	72	Parent	82.5	12.1	5.4	0.032178608	0.876202652	0.091618739	2.542705369	33.32973423	6.780547651
30	3	5	N	200	150	120	200	0	48.797222	-72.2425	2007	2007-05-28	148	2007-09-13	256	36430	109	Grassland	Reba	mid-season	CaCl2	5.1	Ctot	1.869	Mehlich 3	326.7857143	23.21428571	33.66071429	NA	NA	NA	NA	NA	816.0714286	NA	30.08928571	Sable loameux	3.6	72	Parent	82.5	12.1	5.4	0.032178608	0.876202652	0.091618739	1.492197987	31.10934362	4.058778523
30	3	6	N	165	150	120	165	0	48.797222	-72.2425	2007	2007-05-28	148	2007-09-13	256	36430	109	Grassland	Reba	mid-season	CaCl2	5.1	Ctot	1.869	Mehlich 3	326.7857143	23.21428571	33.66071429	NA	NA	NA	NA	NA	816.0714286	NA	30.08928571	Sable loameux	3.6	72	Parent	82.5	12.1	5.4	0.032178608	0.876202652	0.091618739	5.049597987	22.58590872	3.629025503
30	3	7	N	150	150	120	150	0	48.797222	-72.2425	2007	2007-05-28	148	2007-09-13	256	36430	109	Grassland	Reba	mid-season	CaCl2	5.1	Ctot	1.869	Mehlich 3	326.7857143	23.21428571	33.66071429	NA	NA	NA	NA	NA	816.0714286	NA	30.08928571	Sable loameux	3.6	72	Parent	82.5	12.1	5.4	0.032178608	0.876202652	0.091618739	2.865020134	28.24432349	4.512406711
30	3	8	N	100	150	120	100	0	48.797222	-72.2425	2007	2007-05-28	148	2007-09-13	256	36430	109	Grassland	Reba	mid-season	CaCl2	5.1	Ctot	1.869	Mehlich 3	326.7857143	23.21428571	33.66071429	NA	NA	NA	NA	NA	816.0714286	NA	30.08928571	Sable loameux	3.6	72	Parent	82.5	12.1	5.4	0.032178608	0.876202652	0.091618739	0	28.93670336	9.836569128
30	3	9	N	150	150	120	50	100	48.797222	-72.2425	2007	2007-05-28	148	2007-09-13	256	36430	109	Grassland	Reba	mid-season	CaCl2	5.1	Ctot	1.869	Mehlich 3	326.7857143	23.21428571	33.66071429	NA	NA	NA	NA	NA	816.0714286	NA	30.08928571	Sable loameux	3.6	72	Parent	82.5	12.1	5.4	0.032178608	0.876202652	0.091618739	0	17.09462013	5.682289933
30	3	10	N	150	150	120	150	0	48.797222	-72.2425	2007	2007-05-28	148	2007-09-13	256	36430	109	Grassland	Reba	mid-season	CaCl2	5.1	Ctot	1.869	Mehlich 3	326.7857143	23.21428571	33.66071429	NA	NA	NA	NA	NA	816.0714286	NA	30.08928571	Sable loameux	3.6	72	Parent	82.5	12.1	5.4	0.032178608	0.876202652	0.091618739	0	25.68968054	5.133161074
30	3	11	N	150	150	120	100	50	48.797222	-72.2425	2007	2007-05-28	148	2007-09-13	256	36430	109	Grassland	Reba	mid-season	CaCl2	5.1	Ctot	1.869	Mehlich 3	326.7857143	23.21428571	33.66071429	NA	NA	NA	NA	NA	816.0714286	NA	30.08928571	Sable loameux	3.6	72	Parent	82.5	12.1	5.4	0.032178608	0.876202652	0.091618739	4.90634698	25.7135557	6.350794631
30	3	12	N	150	150	120	150	0	48.797222	-72.2425	2007	2007-05-28	148	2007-09-13	256	36430	109	Grassland	Reba	mid-season	CaCl2	5.1	Ctot	1.869	Mehlich 3	326.7857143	23.21428571	33.66071429	NA	NA	NA	NA	NA	816.0714286	NA	30.08928571	Sable loameux	3.6	72	Parent	82.5	12.1	5.4	0.032178608	0.876202652	0.091618739	5.056179775	22.69662921	6.516853933
31	1	1	N	0	150	120	0	0	48.797222	-72.2425	2007	2007-05-28	148	2007-09-13	256	36430	109	Grassland	Yukon Gold	mid-season	CaCl2	5.15	Ctot	2.832	Mehlich 3	270.9821429	17.41071429	53.70535714	NA	NA	NA	NA	NA	860.2678571	NA	48.79464286	Sable loameux	2.958579882	73.53062199	Parent	82.5	12.1	5.4	0.032178608	0.876202652	0.091618739	0	14.25347517	3.748401342
31	1	2	N	50	150	120	50	0	48.797222	-72.2425	2007	2007-05-28	148	2007-09-13	256	36430	109	Grassland	Yukon Gold	mid-season	CaCl2	5.15	Ctot	2.832	Mehlich 3	270.9821429	17.41071429	53.70535714	NA	NA	NA	NA	NA	860.2678571	NA	48.79464286	Sable loameux	2.958579882	73.53062199	Parent	82.5	12.1	5.4	0.032178608	0.876202652	0.091618739	0	26.19105906	3.629025503
31	1	3	N	100	150	120	100	0	48.797222	-72.2425	2007	2007-05-28	148	2007-09-13	256	36430	109	Grassland	Yukon Gold	mid-season	CaCl2	5.15	Ctot	2.832	Mehlich 3	270.9821429	17.41071429	53.70535714	NA	NA	NA	NA	NA	860.2678571	NA	48.79464286	Sable loameux	2.958579882	73.53062199	Parent	82.5	12.1	5.4	0.032178608	0.876202652	0.091618739	9.048688591	29.89171007	2.101014765
31	1	4	N	150	150	120	150	0	48.797222	-72.2425	2007	2007-05-28	148	2007-09-13	256	36430	109	Grassland	Yukon Gold	mid-season	CaCl2	5.15	Ctot	2.832	Mehlich 3	270.9821429	17.41071429	53.70535714	NA	NA	NA	NA	NA	860.2678571	NA	48.79464286	Sable loameux	2.958579882	73.53062199	Parent	82.5	12.1	5.4	0.032178608	0.876202652	0.091618739	3.497712081	27.7190698	3.652900671
31	1	5	N	200	150	120	200	0	48.797222	-72.2425	2007	2007-05-28	148	2007-09-13	256	36430	109	Grassland	Yukon Gold	mid-season	CaCl2	5.15	Ctot	2.832	Mehlich 3	270.9821429	17.41071429	53.70535714	NA	NA	NA	NA	NA	860.2678571	NA	48.79464286	Sable loameux	2.958579882	73.53062199	Parent	82.5	12.1	5.4	0.032178608	0.876202652	0.091618739	1.229571141	40.25353289	3.533524832
31	1	6	N	165	150	120	165	0	48.797222	-72.2425	2007	2007-05-28	148	2007-09-13	256	36430	109	Grassland	Yukon Gold	mid-season	CaCl2	5.15	Ctot	2.832	Mehlich 3	270.9821429	17.41071429	53.70535714	NA	NA	NA	NA	NA	860.2678571	NA	48.79464286	Sable loameux	2.958579882	73.53062199	Parent	82.5	12.1	5.4	0.032178608	0.876202652	0.091618739	0	40.63553557	2.196515436
31	1	7	N	150	150	120	150	0	48.797222	-72.2425	2007	2007-05-28	148	2007-09-13	256	36430	109	Grassland	Yukon Gold	mid-season	CaCl2	5.15	Ctot	2.832	Mehlich 3	270.9821429	17.41071429	53.70535714	NA	NA	NA	NA	NA	860.2678571	NA	48.79464286	Sable loameux	2.958579882	73.53062199	Parent	82.5	12.1	5.4	0.032178608	0.876202652	0.091618739	0	31.22871946	3.366398658
31	1	8	N	100	150	120	100	0	48.797222	-72.2425	2007	2007-05-28	148	2007-09-13	256	36430	109	Grassland	Yukon Gold	mid-season	CaCl2	5.15	Ctot	2.832	Mehlich 3	270.9821429	17.41071429	53.70535714	NA	NA	NA	NA	NA	860.2678571	NA	48.79464286	Sable loameux	2.958579882	73.53062199	Parent	82.5	12.1	5.4	0.032178608	0.876202652	0.091618739	2.542705369	36.62450738	3.056021477
31	1	9	N	150	150	120	50	100	48.797222	-72.2425	2007	2007-05-28	148	2007-09-13	256	36430	109	Grassland	Yukon Gold	mid-season	CaCl2	5.15	Ctot	2.832	Mehlich 3	270.9821429	17.41071429	53.70535714	NA	NA	NA	NA	NA	860.2678571	NA	48.79464286	Sable loameux	2.958579882	73.53062199	Parent	82.5	12.1	5.4	0.032178608	0.876202652	0.091618739	9.908194631	27.07444027	5.419663087
31	1	10	N	150	150	120	150	0	48.797222	-72.2425	2007	2007-05-28	148	2007-09-13	256	36430	109	Grassland	Yukon Gold	mid-season	CaCl2	5.15	Ctot	2.832	Mehlich 3	270.9821429	17.41071429	53.70535714	NA	NA	NA	NA	NA	860.2678571	NA	48.79464286	Sable loameux	2.958579882	73.53062199	Parent	82.5	12.1	5.4	0.032178608	0.876202652	0.091618739	5.348037584	36.52900671	2.292016107
31	1	11	N	150	150	120	100	50	48.797222	-72.2425	2007	2007-05-28	148	2007-09-13	256	36430	109	Grassland	Yukon Gold	mid-season	CaCl2	5.15	Ctot	2.832	Mehlich 3	270.9821429	17.41071429	53.70535714	NA	NA	NA	NA	NA	860.2678571	NA	48.79464286	Sable loameux	2.958579882	73.53062199	Parent	82.5	12.1	5.4	0.032178608	0.876202652	0.091618739	5.12122349	29.8678349	3.008271141
31	1	12	N	150	150	120	150	0	48.797222	-72.2425	2007	2007-05-28	148	2007-09-13	256	36430	109	Grassland	Yukon Gold	mid-season	CaCl2	5.15	Ctot	2.832	Mehlich 3	270.9821429	17.41071429	53.70535714	NA	NA	NA	NA	NA	860.2678571	NA	48.79464286	Sable loameux	2.958579882	73.53062199	Parent	82.5	12.1	5.4	0.032178608	0.876202652	0.091618739	9.955944966	29.00832886	2.411391946
31	2	1	N	0	150	120	0	0	48.797222	-72.2425	2007	2007-05-28	148	2007-09-13	256	36430	109	Grassland	Yukon Gold	mid-season	CaCl2	4.85	Ctot	2.832	Mehlich 3	252.6785714	20.53571429	35.44642857	NA	NA	NA	NA	NA	857.5892857	NA	54.0625	Sable loameux	1.984126984	78.46033396	Parent	82.5	12.1	5.4	0.032178608	0.876202652	0.091618739	0	20.79527114	4.369155705
31	2	2	N	50	150	120	50	0	48.797222	-72.2425	2007	2007-05-28	148	2007-09-13	256	36430	109	Grassland	Yukon Gold	mid-season	CaCl2	4.85	Ctot	2.832	Mehlich 3	252.6785714	20.53571429	35.44642857	NA	NA	NA	NA	NA	857.5892857	NA	54.0625	Sable loameux	1.984126984	78.46033396	Parent	82.5	12.1	5.4	0.032178608	0.876202652	0.091618739	1.492197987	21.15339866	5.467413423
31	2	3	N	100	150	120	100	0	48.797222	-72.2425	2007	2007-05-28	148	2007-09-13	256	36430	109	Grassland	Yukon Gold	mid-season	CaCl2	4.85	Ctot	2.832	Mehlich 3	252.6785714	20.53571429	35.44642857	NA	NA	NA	NA	NA	857.5892857	NA	54.0625	Sable loameux	1.984126984	78.46033396	Parent	82.5	12.1	5.4	0.032178608	0.876202652	0.091618739	3.808089262	34.57124295	2.029389262
31	2	4	N	150	150	120	150	0	48.797222	-72.2425	2007	2007-05-28	148	2007-09-13	256	36430	109	Grassland	Yukon Gold	mid-season	CaCl2	4.85	Ctot	2.832	Mehlich 3	252.6785714	20.53571429	35.44642857	NA	NA	NA	NA	NA	857.5892857	NA	54.0625	Sable loameux	1.984126984	78.46033396	Parent	82.5	12.1	5.4	0.032178608	0.876202652	0.091618739	0	32.85223087	7.568428188
31	2	5	N	200	150	120	200	0	48.797222	-72.2425	2007	2007-05-28	148	2007-09-13	256	36430	109	Grassland	Yukon Gold	mid-season	CaCl2	4.85	Ctot	2.832	Mehlich 3	252.6785714	20.53571429	35.44642857	NA	NA	NA	NA	NA	857.5892857	NA	54.0625	Sable loameux	1.984126984	78.46033396	Parent	82.5	12.1	5.4	0.032178608	0.876202652	0.091618739	2.42332953	32.06435034	7.281926174
31	2	6	N	165	150	120	165	0	48.797222	-72.2425	2007	2007-05-28	148	2007-09-13	256	36430	109	Grassland	Yukon Gold	mid-season	CaCl2	4.85	Ctot	2.832	Mehlich 3	252.6785714	20.53571429	35.44642857	NA	NA	NA	NA	NA	857.5892857	NA	54.0625	Sable loameux	1.984126984	78.46033396	Parent	82.5	12.1	5.4	0.032178608	0.876202652	0.091618739	3.426086577	30.6795906	4.321405369
31	2	7	N	150	150	120	150	0	48.797222	-72.2425	2007	2007-05-28	148	2007-09-13	256	36430	109	Grassland	Yukon Gold	mid-season	CaCl2	4.85	Ctot	2.832	Mehlich 3	252.6785714	20.53571429	35.44642857	NA	NA	NA	NA	NA	857.5892857	NA	54.0625	Sable loameux	1.984126984	78.46033396	Parent	82.5	12.1	5.4	0.032178608	0.876202652	0.091618739	2.471079866	35.45462416	2.91277047
31	2	8	N	100	150	120	100	0	48.797222	-72.2425	2007	2007-05-28	148	2007-09-13	256	36430	109	Grassland	Yukon Gold	mid-season	CaCl2	4.85	Ctot	2.832	Mehlich 3	252.6785714	20.53571429	35.44642857	NA	NA	NA	NA	NA	857.5892857	NA	54.0625	Sable loameux	1.984126984	78.46033396	Parent	82.5	12.1	5.4	0.032178608	0.876202652	0.091618739	0	24.85404966	11.38845503
31	2	9	N	150	150	120	50	100	48.797222	-72.2425	2007	2007-05-28	148	2007-09-13	256	36430	109	Grassland	Yukon Gold	mid-season	CaCl2	4.85	Ctot	2.832	Mehlich 3	252.6785714	20.53571429	35.44642857	NA	NA	NA	NA	NA	857.5892857	NA	54.0625	Sable loameux	1.984126984	78.46033396	Parent	82.5	12.1	5.4	0.032178608	0.876202652	0.091618739	0	35.71725101	5.467413423
31	2	10	N	150	150	120	150	0	48.797222	-72.2425	2007	2007-05-28	148	2007-09-13	256	36430	109	Grassland	Yukon Gold	mid-season	CaCl2	4.85	Ctot	2.832	Mehlich 3	252.6785714	20.53571429	35.44642857	NA	NA	NA	NA	NA	857.5892857	NA	54.0625	Sable loameux	1.984126984	78.46033396	Parent	82.5	12.1	5.4	0.032178608	0.876202652	0.091618739	3.736463758	39.8715302	5.180911409
31	2	11	N	150	150	120	100	50	48.797222	-72.2425	2007	2007-05-28	148	2007-09-13	256	36430	109	Grassland	Yukon Gold	mid-season	CaCl2	4.85	Ctot	2.832	Mehlich 3	252.6785714	20.53571429	35.44642857	NA	NA	NA	NA	NA	857.5892857	NA	54.0625	Sable loameux	1.984126984	78.46033396	Parent	82.5	12.1	5.4	0.032178608	0.876202652	0.091618739	9.908194631	26.52531141	1.910013423
31	2	12	N	150	150	120	150	0	48.797222	-72.2425	2007	2007-05-28	148	2007-09-13	256	36430	109	Grassland	Yukon Gold	mid-season	CaCl2	4.85	Ctot	2.832	Mehlich 3	252.6785714	20.53571429	35.44642857	NA	NA	NA	NA	NA	857.5892857	NA	54.0625	Sable loameux	1.984126984	78.46033396	Parent	82.5	12.1	5.4	0.032178608	0.876202652	0.091618739	0	28.3875745	2.817269799
31	3	1	N	0	150	120	0	0	48.797222	-72.2425	2007	2007-05-28	148	2007-09-13	256	36430	109	Grassland	Yukon Gold	mid-season	CaCl2	5.1	Ctot	2.832	Mehlich 3	326.7857143	23.21428571	33.66071429	NA	NA	NA	NA	NA	816.0714286	NA	30.08928571	Sable loameux	3.6	72	Parent	82.5	12.1	5.4	0.032178608	0.876202652	0.091618739	0	14.44447651	5.06153557
31	3	2	N	50	150	120	50	0	48.797222	-72.2425	2007	2007-05-28	148	2007-09-13	256	36430	109	Grassland	Yukon Gold	mid-season	CaCl2	5.1	Ctot	2.832	Mehlich 3	326.7857143	23.21428571	33.66071429	NA	NA	NA	NA	NA	816.0714286	NA	30.08928571	Sable loameux	3.6	72	Parent	82.5	12.1	5.4	0.032178608	0.876202652	0.091618739	3.449961745	24.47204698	0.64462953
31	3	3	N	100	150	120	100	0	48.797222	-72.2425	2007	2007-05-28	148	2007-09-13	256	36430	109	Grassland	Yukon Gold	mid-season	CaCl2	5.1	Ctot	2.832	Mehlich 3	326.7857143	23.21428571	33.66071429	NA	NA	NA	NA	NA	816.0714286	NA	30.08928571	Sable loameux	3.6	72	Parent	82.5	12.1	5.4	0.032178608	0.876202652	0.091618739	3.06795906	34.64286846	3.98715302
31	3	4	N	150	150	120	150	0	48.797222	-72.2425	2007	2007-05-28	148	2007-09-13	256	36430	109	Grassland	Yukon Gold	mid-season	CaCl2	5.1	Ctot	2.832	Mehlich 3	326.7857143	23.21428571	33.66071429	NA	NA	NA	NA	NA	816.0714286	NA	30.08928571	Sable loameux	3.6	72	Parent	82.5	12.1	5.4	0.032178608	0.876202652	0.091618739	0	8.415996644	12.27183624
31	3	5	N	200	150	120	200	0	48.797222	-72.2425	2007	2007-05-28	148	2007-09-13	256	36430	109	Grassland	Yukon Gold	mid-season	CaCl2	5.1	Ctot	2.832	Mehlich 3	326.7857143	23.21428571	33.66071429	NA	NA	NA	NA	NA	816.0714286	NA	30.08928571	Sable loameux	3.6	72	Parent	82.5	12.1	5.4	0.032178608	0.876202652	0.091618739	2.399454362	8.714436242	7.735554362
31	3	6	N	165	150	120	165	0	48.797222	-72.2425	2007	2007-05-28	148	2007-09-13	256	36430	109	Grassland	Yukon Gold	mid-season	CaCl2	5.1	Ctot	2.832	Mehlich 3	326.7857143	23.21428571	33.66071429	NA	NA	NA	NA	NA	816.0714286	NA	30.08928571	Sable loameux	3.6	72	Parent	82.5	12.1	5.4	0.032178608	0.876202652	0.091618739	3.927465101	35.12037181	3.079896644
31	3	7	N	150	150	120	150	0	48.797222	-72.2425	2007	2007-05-28	148	2007-09-13	256	36430	109	Grassland	Yukon Gold	mid-season	CaCl2	5.1	Ctot	2.832	Mehlich 3	326.7857143	23.21428571	33.66071429	NA	NA	NA	NA	NA	816.0714286	NA	30.08928571	Sable loameux	3.6	72	Parent	82.5	12.1	5.4	0.032178608	0.876202652	0.091618739	0	8.595060403	9.502316779
31	3	8	N	100	150	120	100	0	48.797222	-72.2425	2007	2007-05-28	148	2007-09-13	256	36430	109	Grassland	Yukon Gold	mid-season	CaCl2	5.1	Ctot	2.832	Mehlich 3	326.7857143	23.21428571	33.66071429	NA	NA	NA	NA	NA	816.0714286	NA	30.08928571	Sable loameux	3.6	72	Parent	82.5	12.1	5.4	0.032178608	0.876202652	0.091618739	1.13407047	30.39308859	5.371912752
31	3	9	N	150	150	120	50	100	48.797222	-72.2425	2007	2007-05-28	148	2007-09-13	256	36430	109	Grassland	Yukon Gold	mid-season	CaCl2	5.1	Ctot	2.832	Mehlich 3	326.7857143	23.21428571	33.66071429	NA	NA	NA	NA	NA	816.0714286	NA	30.08928571	Sable loameux	3.6	72	Parent	82.5	12.1	5.4	0.032178608	0.876202652	0.091618739	9.932069799	29.46195705	5.037660403
31	3	10	N	150	150	120	150	0	48.797222	-72.2425	2007	2007-05-28	148	2007-09-13	256	36430	109	Grassland	Yukon Gold	mid-season	CaCl2	5.1	Ctot	2.832	Mehlich 3	326.7857143	23.21428571	33.66071429	NA	NA	NA	NA	NA	816.0714286	NA	30.08928571	Sable loameux	3.6	72	Parent	82.5	12.1	5.4	0.032178608	0.876202652	0.091618739	8.022056376	29.43808188	4.106528859
31	3	11	N	150	150	120	100	50	48.797222	-72.2425	2007	2007-05-28	148	2007-09-13	256	36430	109	Grassland	Yukon Gold	mid-season	CaCl2	5.1	Ctot	2.832	Mehlich 3	326.7857143	23.21428571	33.66071429	NA	NA	NA	NA	NA	816.0714286	NA	30.08928571	Sable loameux	3.6	72	Parent	82.5	12.1	5.4	0.032178608	0.876202652	0.091618739	3.485774497	26.74018792	3.438024161
31	3	12	N	150	150	120	150	0	48.797222	-72.2425	2007	2007-05-28	148	2007-09-13	256	36430	109	Grassland	Yukon Gold	mid-season	CaCl2	5.1	Ctot	2.832	Mehlich 3	326.7857143	23.21428571	33.66071429	NA	NA	NA	NA	NA	816.0714286	NA	30.08928571	Sable loameux	3.6	72	Parent	82.5	12.1	5.4	0.032178608	0.876202652	0.091618739	5.944916779	31.03771812	1.933888591
32	1	1	NPK	150	0	60	150	0	46.775833	-71.631111	2007	2007-05-22	142	2007-09-20	263	43716	122	Cereal	FL 1207	mid-season late	CaCl2	5.75	Ctot	2.817	Mehlich 3	1305.768021	60.74229813	57.49164213	NA	1.190528348	12.73604932	159.1833953	19.50220497	1850.004962	NA	169.7284843	Sable loameux	7.2	78.8	Morin	82.5	12.1	5.4	0.002795205	0.988478403	0.008726392	0	13.37917778	1.892488889
32	1	2	NPK	150	50	60	150	0	46.775833	-71.631111	2007	2007-05-22	142	2007-09-20	263	43716	122	Cereal	FL 1207	mid-season late	CaCl2	5.75	Ctot	2.817	Mehlich 3	1305.768021	60.74229813	57.49164213	NA	1.190528348	12.73604932	159.1833953	19.50220497	1850.004962	NA	169.7284843	Sable loameux	7.2	78.8	Morin	82.5	12.1	5.4	0.002795205	0.988478403	0.008726392	3.940688889	31.40573333	1.281622222
32	1	3	NPK	150	50	60	150	0	46.775833	-71.631111	2007	2007-05-22	142	2007-09-20	263	43716	122	Cereal	FL 1207	mid-season late	CaCl2	5.75	Ctot	2.817	Mehlich 3	1305.768021	60.74229813	57.49164213	NA	1.190528348	12.73604932	159.1833953	19.50220497	1850.004962	NA	169.7284843	Sable loameux	7.2	78.8	Morin	82.5	12.1	5.4	0.002795205	0.988478403	0.008726392	5.009529412	36.18275294	2.206729412
32	1	4	NPK	150	100	60	150	0	46.775833	-71.631111	2007	2007-05-22	142	2007-09-20	263	43716	122	Cereal	FL 1207	mid-season late	CaCl2	5.75	Ctot	2.817	Mehlich 3	1305.768021	60.74229813	57.49164213	NA	1.190528348	12.73604932	159.1833953	19.50220497	1850.004962	NA	169.7284843	Sable loameux	7.2	78.8	Morin	82.5	12.1	5.4	0.002795205	0.988478403	0.008726392	1.826258824	24.19792941	1.623341176
32	1	5	NPK	150	100	60	150	0	46.775833	-71.631111	2007	2007-05-22	142	2007-09-20	263	43716	122	Cereal	FL 1207	mid-season late	CaCl2	5.75	Ctot	2.817	Mehlich 3	1305.768021	60.74229813	57.49164213	NA	1.190528348	12.73604932	159.1833953	19.50220497	1850.004962	NA	169.7284843	Sable loameux	7.2	78.8	Morin	82.5	12.1	5.4	0.002795205	0.988478403	0.008726392	1.864305882	38.78263529	2.739388235
32	1	6	NPK	150	100	60	150	0	46.775833	-71.631111	2007	2007-05-22	142	2007-09-20	263	43716	122	Cereal	FL 1207	mid-season late	CaCl2	5.75	Ctot	2.817	Mehlich 3	1305.768021	60.74229813	57.49164213	NA	1.190528348	12.73604932	159.1833953	19.50220497	1850.004962	NA	169.7284843	Sable loameux	7.2	78.8	Morin	82.5	12.1	5.4	0.002795205	0.988478403	0.008726392	5.187082353	38.54167059	3.474964706
32	1	7	NPK	150	125	60	150	0	46.775833	-71.631111	2007	2007-05-22	142	2007-09-20	263	43716	122	Cereal	FL 1207	mid-season late	CaCl2	5.75	Ctot	2.817	Mehlich 3	1305.768021	60.74229813	57.49164213	NA	1.190528348	12.73604932	159.1833953	19.50220497	1850.004962	NA	169.7284843	Sable loameux	7.2	78.8	Morin	82.5	12.1	5.4	0.002795205	0.988478403	0.008726392	5.022211765	35.19352941	1.521882353
32	1	8	NPK	0	100	60	0	0	46.775833	-71.631111	2007	2007-05-22	142	2007-09-20	263	43716	122	Cereal	FL 1207	mid-season late	CaCl2	5.75	Ctot	2.817	Mehlich 3	1305.768021	60.74229813	57.49164213	NA	1.190528348	12.73604932	159.1833953	19.50220497	1850.004962	NA	169.7284843	Sable loameux	7.2	78.8	Morin	82.5	12.1	5.4	0.002795205	0.988478403	0.008726392	0.545341176	28.14214118	1.864305882
32	1	9	NPK	50	100	60	50	0	46.775833	-71.631111	2007	2007-05-22	142	2007-09-20	263	43716	122	Cereal	FL 1207	mid-season late	CaCl2	5.75	Ctot	2.817	Mehlich 3	1305.768021	60.74229813	57.49164213	NA	1.190528348	12.73604932	159.1833953	19.50220497	1850.004962	NA	169.7284843	Sable loameux	7.2	78.8	Morin	82.5	12.1	5.4	0.002795205	0.988478403	0.008726392	0	22.28289412	2.029176471
32	1	10	NPK	100	100	60	100	0	46.775833	-71.631111	2007	2007-05-22	142	2007-09-20	263	43716	122	Cereal	FL 1207	mid-season late	CaCl2	5.75	Ctot	2.817	Mehlich 3	1305.768021	60.74229813	57.49164213	NA	1.190528348	12.73604932	159.1833953	19.50220497	1850.004962	NA	169.7284843	Sable loameux	7.2	78.8	Morin	82.5	12.1	5.4	0.002795205	0.988478403	0.008726392	3.335458824	15.78952941	1.217505882
32	2	1	NPK	150	0	60	150	0	46.775833	-71.631111	2007	2007-05-22	142	2007-09-20	263	43716	122	Cereal	FL 1207	mid-season late	CaCl2	5.88	Ctot	2.974	Mehlich 3	1261.972955	83.68422641	59.86727229	NA	1.173023109	12.41601767	140.3328126	17.63871736	1719.565113	NA	154.6419759	Sable loameux	7.2	78.8	Morin	82.5	12.1	5.4	0.002795205	0.988478403	0.008726392	1.471152941	35.25694118	1.090682353
32	2	2	NPK	150	50	60	150	0	46.775833	-71.631111	2007	2007-05-22	142	2007-09-20	263	43716	122	Cereal	FL 1207	mid-season late	CaCl2	5.88	Ctot	2.974	Mehlich 3	1261.972955	83.68422641	59.86727229	NA	1.173023109	12.41601767	140.3328126	17.63871736	1719.565113	NA	154.6419759	Sable loameux	7.2	78.8	Morin	82.5	12.1	5.4	0.002795205	0.988478403	0.008726392	1.445788235	31.97221176	2.498423529
32	2	3	NPK	150	50	60	150	0	46.775833	-71.631111	2007	2007-05-22	142	2007-09-20	263	43716	122	Cereal	FL 1207	mid-season late	CaCl2	5.88	Ctot	2.974	Mehlich 3	1261.972955	83.68422641	59.86727229	NA	1.173023109	12.41601767	140.3328126	17.63871736	1719.565113	NA	154.6419759	Sable loameux	7.2	78.8	Morin	82.5	12.1	5.4	0.002795205	0.988478403	0.008726392	2.739388235	31.62978824	1.788211765
32	2	4	NPK	150	100	60	150	0	46.775833	-71.631111	2007	2007-05-22	142	2007-09-20	263	43716	122	Cereal	FL 1207	mid-season late	CaCl2	5.88	Ctot	2.974	Mehlich 3	1261.972955	83.68422641	59.86727229	NA	1.173023109	12.41601767	140.3328126	17.63871736	1719.565113	NA	154.6419759	Sable loameux	7.2	78.8	Morin	82.5	12.1	5.4	0.002795205	0.988478403	0.008726392	3.310094118	38.82068235	2.396964706
32	2	5	NPK	150	100	60	150	0	46.775833	-71.631111	2007	2007-05-22	142	2007-09-20	263	43716	122	Cereal	FL 1207	mid-season late	CaCl2	5.88	Ctot	2.974	Mehlich 3	1261.972955	83.68422641	59.86727229	NA	1.173023109	12.41601767	140.3328126	17.63871736	1719.565113	NA	154.6419759	Sable loameux	7.2	78.8	Morin	82.5	12.1	5.4	0.002795205	0.988478403	0.008726392	1.965764706	31.75661176	1.623341176
32	2	6	NPK	150	100	60	150	0	46.775833	-71.631111	2007	2007-05-22	142	2007-09-20	263	43716	122	Cereal	FL 1207	mid-season late	CaCl2	5.88	Ctot	2.974	Mehlich 3	1261.972955	83.68422641	59.86727229	NA	1.173023109	12.41601767	140.3328126	17.63871736	1719.565113	NA	154.6419759	Sable loameux	7.2	78.8	Morin	82.5	12.1	5.4	0.002795205	0.988478403	0.008726392	2.752070588	33.418	1.813576471
32	2	7	NPK	150	125	60	150	0	46.775833	-71.631111	2007	2007-05-22	142	2007-09-20	263	43716	122	Cereal	FL 1207	mid-season late	CaCl2	5.88	Ctot	2.974	Mehlich 3	1261.972955	83.68422641	59.86727229	NA	1.173023109	12.41601767	140.3328126	17.63871736	1719.565113	NA	154.6419759	Sable loameux	7.2	78.8	Morin	82.5	12.1	5.4	0.002795205	0.988478403	0.008726392	4.489552941	41.62348235	2.270141176
32	2	8	NPK	0	100	60	0	0	46.775833	-71.631111	2007	2007-05-22	142	2007-09-20	263	43716	122	Cereal	FL 1207	mid-season late	CaCl2	5.88	Ctot	2.974	Mehlich 3	1261.972955	83.68422641	59.86727229	NA	1.173023109	12.41601767	140.3328126	17.63871736	1719.565113	NA	154.6419759	Sable loameux	7.2	78.8	Morin	82.5	12.1	5.4	0.002795205	0.988478403	0.008726392	0	29.00454118	1.851623529
32	2	9	NPK	50	100	60	50	0	46.775833	-71.631111	2007	2007-05-22	142	2007-09-20	263	43716	122	Cereal	FL 1207	mid-season late	CaCl2	5.88	Ctot	2.974	Mehlich 3	1261.972955	83.68422641	59.86727229	NA	1.173023109	12.41601767	140.3328126	17.63871736	1719.565113	NA	154.6419759	Sable loameux	7.2	78.8	Morin	82.5	12.1	5.4	0.002795205	0.988478403	0.008726392	0	25.41543529	3.094494118
32	2	10	NPK	100	100	60	100	0	46.775833	-71.631111	2007	2007-05-22	142	2007-09-20	263	43716	122	Cereal	FL 1207	mid-season late	CaCl2	5.88	Ctot	2.974	Mehlich 3	1261.972955	83.68422641	59.86727229	NA	1.173023109	12.41601767	140.3328126	17.63871736	1719.565113	NA	154.6419759	Sable loameux	7.2	78.8	Morin	82.5	12.1	5.4	0.002795205	0.988478403	0.008726392	3.994941176	29.47378824	1.636023529
32	3	1	NPK	150	0	60	150	0	46.775833	-71.631111	2007	2007-05-22	142	2007-09-20	263	43716	122	Cereal	FL 1207	mid-season late	CaCl2	5.73	Ctot	3.174	Mehlich 3	1258.602951	82.71614182	55.34095069	NA	1.314856514	13.62767653	137.7368819	17.16042162	1685.900286	NA	148.0110081	Sable loameux	7.2	78.8	Morin	82.5	12.1	5.4	0.002795205	0.988478403	0.008726392	0.456564706	31.60442353	2.536470588
32	3	2	NPK	150	50	60	150	0	46.775833	-71.631111	2007	2007-05-22	142	2007-09-20	263	43716	122	Cereal	FL 1207	mid-season late	CaCl2	5.73	Ctot	3.174	Mehlich 3	1258.602951	82.71614182	55.34095069	NA	1.314856514	13.62767653	137.7368819	17.16042162	1685.900286	NA	148.0110081	Sable loameux	7.2	78.8	Morin	82.5	12.1	5.4	0.002795205	0.988478403	0.008726392	2.003811765	33.17703529	1.991129412
32	3	3	NPK	150	50	60	150	0	46.775833	-71.631111	2007	2007-05-22	142	2007-09-20	263	43716	122	Cereal	FL 1207	mid-season late	CaCl2	5.73	Ctot	3.174	Mehlich 3	1258.602951	82.71614182	55.34095069	NA	1.314856514	13.62767653	137.7368819	17.16042162	1685.900286	NA	148.0110081	Sable loameux	7.2	78.8	Morin	82.5	12.1	5.4	0.002795205	0.988478403	0.008726392	0.798988235	33.53214118	2.878894118
32	3	4	NPK	150	100	60	150	0	46.775833	-71.631111	2007	2007-05-22	142	2007-09-20	263	43716	122	Cereal	FL 1207	mid-season late	CaCl2	5.73	Ctot	3.174	Mehlich 3	1258.602951	82.71614182	55.34095069	NA	1.314856514	13.62767653	137.7368819	17.16042162	1685.900286	NA	148.0110081	Sable loameux	7.2	78.8	Morin	82.5	12.1	5.4	0.002795205	0.988478403	0.008726392	1.458470588	35.10475294	3.005717647
32	3	5	NPK	150	100	60	150	0	46.775833	-71.631111	2007	2007-05-22	142	2007-09-20	263	43716	122	Cereal	FL 1207	mid-season late	CaCl2	5.73	Ctot	3.174	Mehlich 3	1258.602951	82.71614182	55.34095069	NA	1.314856514	13.62767653	137.7368819	17.16042162	1685.900286	NA	148.0110081	Sable loameux	7.2	78.8	Morin	82.5	12.1	5.4	0.002795205	0.988478403	0.008726392	0.6468	31.22395294	2.8028
32	3	6	NPK	150	100	60	150	0	46.775833	-71.631111	2007	2007-05-22	142	2007-09-20	263	43716	122	Cereal	FL 1207	mid-season late	CaCl2	5.73	Ctot	3.174	Mehlich 3	1258.602951	82.71614182	55.34095069	NA	1.314856514	13.62767653	137.7368819	17.16042162	1685.900286	NA	148.0110081	Sable loameux	7.2	78.8	Morin	82.5	12.1	5.4	0.002795205	0.988478403	0.008726392	0.519976471	30.32350588	3.804705882
32	3	7	NPK	150	125	60	150	0	46.775833	-71.631111	2007	2007-05-22	142	2007-09-20	263	43716	122	Cereal	FL 1207	mid-season late	CaCl2	5.73	Ctot	3.174	Mehlich 3	1258.602951	82.71614182	55.34095069	NA	1.314856514	13.62767653	137.7368819	17.16042162	1685.900286	NA	148.0110081	Sable loameux	7.2	78.8	Morin	82.5	12.1	5.4	0.002795205	0.988478403	0.008726392	1.242870588	36.52517647	3.043764706
32	3	8	NPK	0	100	60	0	0	46.775833	-71.631111	2007	2007-05-22	142	2007-09-20	263	43716	122	Cereal	FL 1207	mid-season late	CaCl2	5.73	Ctot	3.174	Mehlich 3	1258.602951	82.71614182	55.34095069	NA	1.314856514	13.62767653	137.7368819	17.16042162	1685.900286	NA	148.0110081	Sable loameux	7.2	78.8	Morin	82.5	12.1	5.4	0.002795205	0.988478403	0.008726392	0	23.81745882	2.637929412
32	3	9	NPK	50	100	60	50	0	46.775833	-71.631111	2007	2007-05-22	142	2007-09-20	263	43716	122	Cereal	FL 1207	mid-season late	CaCl2	5.73	Ctot	3.174	Mehlich 3	1258.602951	82.71614182	55.34095069	NA	1.314856514	13.62767653	137.7368819	17.16042162	1685.900286	NA	148.0110081	Sable loameux	7.2	78.8	Morin	82.5	12.1	5.4	0.002795205	0.988478403	0.008726392	0	27.87581176	3.994941176
32	3	10	NPK	100	100	60	100	0	46.775833	-71.631111	2007	2007-05-22	142	2007-09-20	263	43716	122	Cereal	FL 1207	mid-season late	CaCl2	5.73	Ctot	3.174	Mehlich 3	1258.602951	82.71614182	55.34095069	NA	1.314856514	13.62767653	137.7368819	17.16042162	1685.900286	NA	148.0110081	Sable loameux	7.2	78.8	Morin	82.5	12.1	5.4	0.002795205	0.988478403	0.008726392	0.976541176	29.99376471	3.994941176
33	1	1	N	0	180	270	0	0	46.728889	-72.273611	2008	2008-05-29	150	2008-09-22	266	31226	117	LRC	Reba	mid-season	CaCl2	5.22	Ctot	2.797	Mehlich 3	867.1233599	114.9871952	166.508231	NA	12.59738674	13.33928243	181.3286867	11.02545789	1935.406297	NA	129.5501319	Sable loameux	8.2	79	Saint-Thomas	82.5	12.1	5.4	8.07E-04	0.996594351	0.002598247	0	1.367004889	5.509654222
33	1	2	N	75	180	270	75	0	46.728889	-72.273611	2008	2008-05-29	150	2008-09-22	266	31226	117	LRC	Reba	mid-season	CaCl2	5.22	Ctot	2.797	Mehlich 3	867.1233599	114.9871952	166.508231	NA	12.59738674	13.33928243	181.3286867	11.02545789	1935.406297	NA	129.5501319	Sable loameux	8.2	79	Saint-Thomas	82.5	12.1	5.4	8.07E-04	0.996594351	0.002598247	1.018314556	5.412506667	8.525565389
33	1	3	N	150	180	270	150	0	46.728889	-72.273611	2008	2008-05-29	150	2008-09-22	266	31226	117	LRC	Reba	mid-season	CaCl2	5.22	Ctot	2.797	Mehlich 3	867.1233599	114.9871952	166.508231	NA	12.59738674	13.33928243	181.3286867	11.02545789	1935.406297	NA	129.5501319	Sable loameux	8.2	79	Saint-Thomas	82.5	12.1	5.4	8.07E-04	0.996594351	0.002598247	1.652375833	8.067584056	9.396423833
33	1	4	N	200	180	270	200	0	46.728889	-72.273611	2008	2008-05-29	150	2008-09-22	266	31226	117	LRC	Reba	mid-season	CaCl2	5.22	Ctot	2.797	Mehlich 3	867.1233599	114.9871952	166.508231	NA	12.59738674	13.33928243	181.3286867	11.02545789	1935.406297	NA	129.5501319	Sable loameux	8.2	79	Saint-Thomas	82.5	12.1	5.4	8.07E-04	0.996594351	0.002598247	0.397264111	6.132439444	11.08436261
33	1	5	N	150	180	270	150	0	46.728889	-72.273611	2008	2008-05-29	150	2008-09-22	266	31226	117	LRC	Reba	mid-season	CaCl2	5.22	Ctot	2.797	Mehlich 3	867.1233599	114.9871952	166.508231	NA	12.59738674	13.33928243	181.3286867	11.02545789	1935.406297	NA	129.5501319	Sable loameux	8.2	79	Saint-Thomas	82.5	12.1	5.4	8.07E-04	0.996594351	0.002598247	1.890907778	14.60943106	9.587249389
33	1	6	N	150	180	270	150	0	46.728889	-72.273611	2008	2008-05-29	150	2008-09-22	266	31226	117	LRC	Reba	mid-season	CaCl2	5.22	Ctot	2.797	Mehlich 3	867.1233599	114.9871952	166.508231	NA	12.59738674	13.33928243	181.3286867	11.02545789	1935.406297	NA	129.5501319	Sable loameux	8.2	79	Saint-Thomas	82.5	12.1	5.4	8.07E-04	0.996594351	0.002598247	0.840499833	13.97623717	9.414639
33	1	7	N	150	180	270	150	0	46.728889	-72.273611	2008	2008-05-29	150	2008-09-22	266	31226	117	LRC	Reba	mid-season	CaCl2	5.22	Ctot	2.797	Mehlich 3	867.1233599	114.9871952	166.508231	NA	12.59738674	13.33928243	181.3286867	11.02545789	1935.406297	NA	129.5501319	Sable loameux	8.2	79	Saint-Thomas	82.5	12.1	5.4	8.07E-04	0.996594351	0.002598247	3.514659778	13.11925694	9.994054778
33	2	1	N	0	180	270	0	0	46.728889	-72.273611	2008	2008-05-29	150	2008-09-22	266	31226	117	LRC	Reba	mid-season	CaCl2	5.33	Ctot	2.601	Mehlich 3	917.5916464	98.28333966	250.6975499	NA	12.54685667	13.10048378	196.5972083	11.55605184	1986.194042	NA	173.5299646	Sable loameux	8.2	79	Saint-Thomas	82.5	12.1	5.4	8.07E-04	0.996594351	0.002598247	0	3.391490556	6.172339333
33	2	2	N	75	180	270	75	0	46.728889	-72.273611	2008	2008-05-29	150	2008-09-22	266	31226	117	LRC	Reba	mid-season	CaCl2	5.33	Ctot	2.601	Mehlich 3	917.5916464	98.28333966	250.6975499	NA	12.54685667	13.10048378	196.5972083	11.55605184	1986.194042	NA	173.5299646	Sable loameux	8.2	79	Saint-Thomas	82.5	12.1	5.4	8.07E-04	0.996594351	0.002598247	0.414611889	11.40009217	9.943746222
33	2	3	N	150	180	270	150	0	46.728889	-72.273611	2008	2008-05-29	150	2008-09-22	266	31226	117	LRC	Reba	mid-season	CaCl2	5.33	Ctot	2.601	Mehlich 3	917.5916464	98.28333966	250.6975499	NA	12.54685667	13.10048378	196.5972083	11.55605184	1986.194042	NA	173.5299646	Sable loameux	8.2	79	Saint-Thomas	82.5	12.1	5.4	8.07E-04	0.996594351	0.002598247	2.756561889	10.79205256	11.26564689
33	2	4	N	200	180	270	200	0	46.728889	-72.273611	2008	2008-05-29	150	2008-09-22	266	31226	117	LRC	Reba	mid-season	CaCl2	5.33	Ctot	2.601	Mehlich 3	917.5916464	98.28333966	250.6975499	NA	12.54685667	13.10048378	196.5972083	11.55605184	1986.194042	NA	173.5299646	Sable loameux	8.2	79	Saint-Thomas	82.5	12.1	5.4	8.07E-04	0.996594351	0.002598247	NA	NA	NA
33	2	5	N	150	180	270	150	0	46.728889	-72.273611	2008	2008-05-29	150	2008-09-22	266	31226	117	LRC	Reba	mid-season	CaCl2	5.33	Ctot	2.601	Mehlich 3	917.5916464	98.28333966	250.6975499	NA	12.54685667	13.10048378	196.5972083	11.55605184	1986.194042	NA	173.5299646	Sable loameux	8.2	79	Saint-Thomas	82.5	12.1	5.4	8.07E-04	0.996594351	0.002598247	3.921465167	16.99388311	10.960326
33	2	6	N	150	180	270	150	0	46.728889	-72.273611	2008	2008-05-29	150	2008-09-22	266	31226	117	LRC	Reba	mid-season	CaCl2	5.33	Ctot	2.601	Mehlich 3	917.5916464	98.28333966	250.6975499	NA	12.54685667	13.10048378	196.5972083	11.55605184	1986.194042	NA	173.5299646	Sable loameux	8.2	79	Saint-Thomas	82.5	12.1	5.4	8.07E-04	0.996594351	0.002598247	2.055711667	15.26257489	10.75562222
33	2	7	N	150	180	270	150	0	46.728889	-72.273611	2008	2008-05-29	150	2008-09-22	266	31226	117	LRC	Reba	mid-season	CaCl2	5.33	Ctot	2.601	Mehlich 3	917.5916464	98.28333966	250.6975499	NA	12.54685667	13.10048378	196.5972083	11.55605184	1986.194042	NA	173.5299646	Sable loameux	8.2	79	Saint-Thomas	82.5	12.1	5.4	8.07E-04	0.996594351	0.002598247	10.75302006	12.97266822	13.41416917
33	3	1	N	0	180	270	0	0	46.728889	-72.273611	2008	2008-05-29	150	2008-09-22	266	31226	117	LRC	Reba	mid-season	CaCl2	5.21	Ctot	2.313	Mehlich 3	705.531353	96.37072949	230.7479371	NA	11.41642735	12.16692234	201.8386549	11.34092663	1929.421297	NA	169.6231711	Sable loameux	8.2	79	Saint-Thomas	82.5	12.1	5.4	8.07E-04	0.996594351	0.002598247	0.137914833	2.132041889	3.916260833
33	3	2	N	75	180	270	75	0	46.728889	-72.273611	2008	2008-05-29	150	2008-09-22	266	31226	117	LRC	Reba	mid-season	CaCl2	5.21	Ctot	2.313	Mehlich 3	705.531353	96.37072949	230.7479371	NA	11.41642735	12.16692234	201.8386549	11.34092663	1929.421297	NA	169.6231711	Sable loameux	8.2	79	Saint-Thomas	82.5	12.1	5.4	8.07E-04	0.996594351	0.002598247	0.202969	6.226984833	11.3896835
33	3	3	N	150	180	270	150	0	46.728889	-72.273611	2008	2008-05-29	150	2008-09-22	266	31226	117	LRC	Reba	mid-season	CaCl2	5.21	Ctot	2.313	Mehlich 3	705.531353	96.37072949	230.7479371	NA	11.41642735	12.16692234	201.8386549	11.34092663	1929.421297	NA	169.6231711	Sable loameux	8.2	79	Saint-Thomas	82.5	12.1	5.4	8.07E-04	0.996594351	0.002598247	1.353994056	8.801395056	8.108351333
33	3	4	N	200	180	270	200	0	46.728889	-72.273611	2008	2008-05-29	150	2008-09-22	266	31226	117	LRC	Reba	mid-season	CaCl2	5.21	Ctot	2.313	Mehlich 3	705.531353	96.37072949	230.7479371	NA	11.41642735	12.16692234	201.8386549	11.34092663	1929.421297	NA	169.6231711	Sable loameux	8.2	79	Saint-Thomas	82.5	12.1	5.4	8.07E-04	0.996594351	0.002598247	1.564769556	16.49860406	9.559492944
33	3	5	N	150	180	270	150	0	46.728889	-72.273611	2008	2008-05-29	150	2008-09-22	266	31226	117	LRC	Reba	mid-season	CaCl2	5.21	Ctot	2.313	Mehlich 3	705.531353	96.37072949	230.7479371	NA	11.41642735	12.16692234	201.8386549	11.34092663	1929.421297	NA	169.6231711	Sable loameux	8.2	79	Saint-Thomas	82.5	12.1	5.4	8.07E-04	0.996594351	0.002598247	1.964635833	10.82154378	12.16512917
33	3	6	N	150	180	270	150	0	46.728889	-72.273611	2008	2008-05-29	150	2008-09-22	266	31226	117	LRC	Reba	mid-season	CaCl2	5.21	Ctot	2.313	Mehlich 3	705.531353	96.37072949	230.7479371	NA	11.41642735	12.16692234	201.8386549	11.34092663	1929.421297	NA	169.6231711	Sable loameux	8.2	79	Saint-Thomas	82.5	12.1	5.4	8.07E-04	0.996594351	0.002598247	1.157964167	15.89490139	9.701744722
33	3	7	N	150	180	270	150	0	46.728889	-72.273611	2008	2008-05-29	150	2008-09-22	266	31226	117	LRC	Reba	mid-season	CaCl2	5.21	Ctot	2.313	Mehlich 3	705.531353	96.37072949	230.7479371	NA	11.41642735	12.16692234	201.8386549	11.34092663	1929.421297	NA	169.6231711	Sable loameux	8.2	79	Saint-Thomas	82.5	12.1	5.4	8.07E-04	0.996594351	0.002598247	1.981116222	15.47681994	10.85016761
34	1	1	N	0	180	270	0	0	46.728889	-72.273611	2008	2008-05-29	150	2008-09-22	266	31226	117	LRC	Chieftain	mid-season	CaCl2	5.07	Ctot	1.988	Mehlich 3	545.011823	74.41018404	161.705501	NA	8.588501757	11.84183437	180.130609	11.10548589	1918.67589	NA	208.682015	Sable loameux	8.8	80	Saint-Thomas	82.5	12.1	5.4	8.07E-04	0.996594351	0.002598247	0	1.144953333	7.728435
34	1	2	N	75	180	270	75	0	46.728889	-72.273611	2008	2008-05-29	150	2008-09-22	266	31226	117	LRC	Chieftain	mid-season	CaCl2	5.07	Ctot	1.988	Mehlich 3	545.011823	74.41018404	161.705501	NA	8.588501757	11.84183437	180.130609	11.10548589	1918.67589	NA	208.682015	Sable loameux	8.8	80	Saint-Thomas	82.5	12.1	5.4	8.07E-04	0.996594351	0.002598247	1.179648889	11.58831556	12.50774778
34	1	3	N	150	180	270	150	0	46.728889	-72.273611	2008	2008-05-29	150	2008-09-22	266	31226	117	LRC	Chieftain	mid-season	CaCl2	5.07	Ctot	1.988	Mehlich 3	545.011823	74.41018404	161.705501	NA	8.588501757	11.84183437	180.130609	11.10548589	1918.67589	NA	208.682015	Sable loameux	8.8	80	Saint-Thomas	82.5	12.1	5.4	8.07E-04	0.996594351	0.002598247	1.370474444	14.66754611	10.77297
34	1	4	N	200	180	270	200	0	46.728889	-72.273611	2008	2008-05-29	150	2008-09-22	266	31226	117	LRC	Chieftain	mid-season	CaCl2	5.07	Ctot	1.988	Mehlich 3	545.011823	74.41018404	161.705501	NA	8.588501757	11.84183437	180.130609	11.10548589	1918.67589	NA	208.682015	Sable loameux	8.8	80	Saint-Thomas	82.5	12.1	5.4	8.07E-04	0.996594351	0.002598247	1.648038889	18.77896944	10.97246944
34	1	5	N	150	180	270	150	0	46.728889	-72.273611	2008	2008-05-29	150	2008-09-22	266	31226	117	LRC	Chieftain	mid-season	CaCl2	5.07	Ctot	1.988	Mehlich 3	545.011823	74.41018404	161.705501	NA	8.588501757	11.84183437	180.130609	11.10548589	1918.67589	NA	208.682015	Sable loameux	8.8	80	Saint-Thomas	82.5	12.1	5.4	8.07E-04	0.996594351	0.002598247	0.615846111	21.29439722	6.982480556
34	1	6	N	150	180	270	150	0	46.728889	-72.273611	2008	2008-05-29	150	2008-09-22	266	31226	117	LRC	Chieftain	mid-season	CaCl2	5.07	Ctot	1.988	Mehlich 3	545.011823	74.41018404	161.705501	NA	8.588501757	11.84183437	180.130609	11.10548589	1918.67589	NA	208.682015	Sable loameux	8.8	80	Saint-Thomas	82.5	12.1	5.4	8.07E-04	0.996594351	0.002598247	1.734777778	18.51007889	12.46437833
34	1	7	N	150	180	270	150	0	46.728889	-72.273611	2008	2008-05-29	150	2008-09-22	266	31226	117	LRC	Chieftain	mid-season	CaCl2	5.07	Ctot	1.988	Mehlich 3	545.011823	74.41018404	161.705501	NA	8.588501757	11.84183437	180.130609	11.10548589	1918.67589	NA	208.682015	Sable loameux	8.8	80	Saint-Thomas	82.5	12.1	5.4	8.07E-04	0.996594351	0.002598247	1.847538333	16.97480056	12.06537944
34	2	1	N	0	180	270	0	0	46.728889	-72.273611	2008	2008-05-29	150	2008-09-22	266	31226	117	LRC	Chieftain	mid-season	CaCl2	5.04	Ctot	2.004	Mehlich 3	491.0057074	66.04075831	171.3872178	NA	8.670364924	10.97796616	192.6609704	10.98361022	1896.624006	NA	212.3245829	Sable loameux	8.8	80	Saint-Thomas	82.5	12.1	5.4	8.07E-04	0.996594351	0.002598247	0	5.004833889	7.8923715
34	2	2	N	75	180	270	75	0	46.728889	-72.273611	2008	2008-05-29	150	2008-09-22	266	31226	117	LRC	Chieftain	mid-season	CaCl2	5.04	Ctot	2.004	Mehlich 3	491.0057074	66.04075831	171.3872178	NA	8.670364924	10.97796616	192.6609704	10.98361022	1896.624006	NA	212.3245829	Sable loameux	8.8	80	Saint-Thomas	82.5	12.1	5.4	8.07E-04	0.996594351	0.002598247	0.355629444	13.26237611	12.68122556
34	2	3	N	150	180	270	150	0	46.728889	-72.273611	2008	2008-05-29	150	2008-09-22	266	31226	117	LRC	Chieftain	mid-season	CaCl2	5.04	Ctot	2.004	Mehlich 3	491.0057074	66.04075831	171.3872178	NA	8.670364924	10.97796616	192.6609704	10.98361022	1896.624006	NA	212.3245829	Sable loameux	8.8	80	Saint-Thomas	82.5	12.1	5.4	8.07E-04	0.996594351	0.002598247	1.283735556	12.77663833	9.706081667
34	2	4	N	200	180	270	200	0	46.728889	-72.273611	2008	2008-05-29	150	2008-09-22	266	31226	117	LRC	Chieftain	mid-season	CaCl2	5.04	Ctot	2.004	Mehlich 3	491.0057074	66.04075831	171.3872178	NA	8.670364924	10.97796616	192.6609704	10.98361022	1896.624006	NA	212.3245829	Sable loameux	8.8	80	Saint-Thomas	82.5	12.1	5.4	8.07E-04	0.996594351	0.002598247	1.769473333	15.95995556	12.03935778
34	2	5	N	150	180	270	150	0	46.728889	-72.273611	2008	2008-05-29	150	2008-09-22	266	31226	117	LRC	Chieftain	mid-season	CaCl2	5.04	Ctot	2.004	Mehlich 3	491.0057074	66.04075831	171.3872178	NA	8.670364924	10.97796616	192.6609704	10.98361022	1896.624006	NA	212.3245829	Sable loameux	8.8	80	Saint-Thomas	82.5	12.1	5.4	8.07E-04	0.996594351	0.002598247	4.978812222	21.98830833	7.138610556
34	2	6	N	150	180	270	150	0	46.728889	-72.273611	2008	2008-05-29	150	2008-09-22	266	31226	117	LRC	Chieftain	mid-season	CaCl2	5.04	Ctot	2.004	Mehlich 3	491.0057074	66.04075831	171.3872178	NA	8.670364924	10.97796616	192.6609704	10.98361022	1896.624006	NA	212.3245829	Sable loameux	8.8	80	Saint-Thomas	82.5	12.1	5.4	8.07E-04	0.996594351	0.002598247	3.200665	22.76895833	9.870885556
34	2	7	N	150	180	270	150	0	46.728889	-72.273611	2008	2008-05-29	150	2008-09-22	266	31226	117	LRC	Chieftain	mid-season	CaCl2	5.04	Ctot	2.004	Mehlich 3	491.0057074	66.04075831	171.3872178	NA	8.670364924	10.97796616	192.6609704	10.98361022	1896.624006	NA	212.3245829	Sable loameux	8.8	80	Saint-Thomas	82.5	12.1	5.4	8.07E-04	0.996594351	0.002598247	1.682734444	22.85569722	9.454538889
34	3	1	N	0	180	270	0	0	46.728889	-72.273611	2008	2008-05-29	150	2008-09-22	266	31226	117	LRC	Chieftain	mid-season	CaCl2	5.02	Ctot	1.897	Mehlich 3	522.898661	59.51490525	189.630329	NA	8.276214903	12.00569607	182.1785755	11.95251088	1906.348974	NA	222.7155065	Sable loameux	8.8	80	Saint-Thomas	82.5	12.1	5.4	8.07E-04	0.996594351	0.002598247	0.537781111	1.049540556	7.711087222
34	3	2	N	75	180	270	75	0	46.728889	-72.273611	2008	2008-05-29	150	2008-09-22	266	31226	117	LRC	Chieftain	mid-season	CaCl2	5.02	Ctot	1.897	Mehlich 3	522.898661	59.51490525	189.630329	NA	8.276214903	12.00569607	182.1785755	11.95251088	1906.348974	NA	222.7155065	Sable loameux	8.8	80	Saint-Thomas	82.5	12.1	5.4	8.07E-04	0.996594351	0.002598247	0.225521111	12.17814	8.505615444
34	3	3	N	150	180	270	150	0	46.728889	-72.273611	2008	2008-05-29	150	2008-09-22	266	31226	117	LRC	Chieftain	mid-season	CaCl2	5.02	Ctot	1.897	Mehlich 3	522.898661	59.51490525	189.630329	NA	8.276214903	12.00569607	182.1785755	11.95251088	1906.348974	NA	222.7155065	Sable loameux	8.8	80	Saint-Thomas	82.5	12.1	5.4	8.07E-04	0.996594351	0.002598247	0.216847222	12.07405333	11.29340333
34	3	4	N	200	180	270	200	0	46.728889	-72.273611	2008	2008-05-29	150	2008-09-22	266	31226	117	LRC	Chieftain	mid-season	CaCl2	5.02	Ctot	1.897	Mehlich 3	522.898661	59.51490525	189.630329	NA	8.276214903	12.00569607	182.1785755	11.95251088	1906.348974	NA	222.7155065	Sable loameux	8.8	80	Saint-Thomas	82.5	12.1	5.4	8.07E-04	0.996594351	0.002598247	0.659215556	15.04919722	12.31692222
34	3	5	N	150	180	270	150	0	46.728889	-72.273611	2008	2008-05-29	150	2008-09-22	266	31226	117	LRC	Chieftain	mid-season	CaCl2	5.02	Ctot	1.897	Mehlich 3	522.898661	59.51490525	189.630329	NA	8.276214903	12.00569607	182.1785755	11.95251088	1906.348974	NA	222.7155065	Sable loameux	8.8	80	Saint-Thomas	82.5	12.1	5.4	8.07E-04	0.996594351	0.002598247	6.852372222	18.64886111	8.986148889
34	3	6	N	150	180	270	150	0	46.728889	-72.273611	2008	2008-05-29	150	2008-09-22	266	31226	117	LRC	Chieftain	mid-season	CaCl2	5.02	Ctot	1.897	Mehlich 3	522.898661	59.51490525	189.630329	NA	8.276214903	12.00569607	182.1785755	11.95251088	1906.348974	NA	222.7155065	Sable loameux	8.8	80	Saint-Thomas	82.5	12.1	5.4	8.07E-04	0.996594351	0.002598247	1.968972778	15.73443444	10.89440444
34	3	7	N	150	180	270	150	0	46.728889	-72.273611	2008	2008-05-29	150	2008-09-22	266	31226	117	LRC	Chieftain	mid-season	CaCl2	5.02	Ctot	1.897	Mehlich 3	522.898661	59.51490525	189.630329	NA	8.276214903	12.00569607	182.1785755	11.95251088	1906.348974	NA	222.7155065	Sable loameux	8.8	80	Saint-Thomas	82.5	12.1	5.4	8.07E-04	0.996594351	0.002598247	0.372977222	15.64769556	10.20916722
35	1	1	N	0	180	270	0	0	46.728889	-72.273611	2008	2008-05-29	150	2008-09-22	266	31226	117	LRC	Goldrush	mid-season	CaCl2	4.73	Ctot	2.212	Mehlich 3	331.4328152	33.39993696	105.277216	NA	8.117254755	9.76439715	180.3653094	10.84777809	1976.217207	NA	152.6744336	Sable loameux	5.9	78.5	Saint-Thomas	82.5	12.1	5.4	8.07E-04	0.996594351	0.002598247	0	2.197096056	3.547620556
35	1	2	N	75	180	270	75	0	46.728889	-72.273611	2008	2008-05-29	150	2008-09-22	266	31226	117	LRC	Goldrush	mid-season	CaCl2	4.73	Ctot	2.212	Mehlich 3	331.4328152	33.39993696	105.277216	NA	8.117254755	9.76439715	180.3653094	10.84777809	1976.217207	NA	152.6744336	Sable loameux	5.9	78.5	Saint-Thomas	82.5	12.1	5.4	8.07E-04	0.996594351	0.002598247	0.557731056	6.485466722	10.913487
35	1	3	N	150	180	270	150	0	46.728889	-72.273611	2008	2008-05-29	150	2008-09-22	266	31226	117	LRC	Goldrush	mid-season	CaCl2	4.73	Ctot	2.212	Mehlich 3	331.4328152	33.39993696	105.277216	NA	8.117254755	9.76439715	180.3653094	10.84777809	1976.217207	NA	152.6744336	Sable loameux	5.9	78.5	Saint-Thomas	82.5	12.1	5.4	8.07E-04	0.996594351	0.002598247	0	10.21003461	7.686800333
35	1	4	N	200	180	270	200	0	46.728889	-72.273611	2008	2008-05-29	150	2008-09-22	266	31226	117	LRC	Goldrush	mid-season	CaCl2	4.73	Ctot	2.212	Mehlich 3	331.4328152	33.39993696	105.277216	NA	8.117254755	9.76439715	180.3653094	10.84777809	1976.217207	NA	152.6744336	Sable loameux	5.9	78.5	Saint-Thomas	82.5	12.1	5.4	8.07E-04	0.996594351	0.002598247	0.464920444	5.324033	9.301011056
35	1	5	N	150	180	270	150	0	46.728889	-72.273611	2008	2008-05-29	150	2008-09-22	266	31226	117	LRC	Goldrush	mid-season	CaCl2	4.73	Ctot	2.212	Mehlich 3	331.4328152	33.39993696	105.277216	NA	8.117254755	9.76439715	180.3653094	10.84777809	1976.217207	NA	152.6744336	Sable loameux	5.9	78.5	Saint-Thomas	82.5	12.1	5.4	8.07E-04	0.996594351	0.002598247	1.434661222	13.92419383	9.523062611
35	1	6	N	150	180	270	150	0	46.728889	-72.273611	2008	2008-05-29	150	2008-09-22	266	31226	117	LRC	Goldrush	mid-season	CaCl2	4.73	Ctot	2.212	Mehlich 3	331.4328152	33.39993696	105.277216	NA	8.117254755	9.76439715	180.3653094	10.84777809	1976.217207	NA	152.6744336	Sable loameux	5.9	78.5	Saint-Thomas	82.5	12.1	5.4	8.07E-04	0.996594351	0.002598247	2.345419556	15.97383378	9.007833611
35	1	7	N	150	180	270	150	0	46.728889	-72.273611	2008	2008-05-29	150	2008-09-22	266	31226	117	LRC	Goldrush	mid-season	CaCl2	4.73	Ctot	2.212	Mehlich 3	331.4328152	33.39993696	105.277216	NA	8.117254755	9.76439715	180.3653094	10.84777809	1976.217207	NA	152.6744336	Sable loameux	5.9	78.5	Saint-Thomas	82.5	12.1	5.4	8.07E-04	0.996594351	0.002598247	0.859582389	16.44916289	8.667817167
35	2	1	N	0	180	270	0	0	46.728889	-72.273611	2008	2008-05-29	150	2008-09-22	266	31226	117	LRC	Goldrush	mid-season	CaCl2	4.87	Ctot	2.7	Mehlich 3	437.1743715	49.28660985	214.3490271	NA	8.327857163	11.476305	193.7941894	12.4962693	1948.583366	NA	169.1116394	Sable loameux	5.9	78.5	Saint-Thomas	82.5	12.1	5.4	8.07E-04	0.996594351	0.002598247	0	2.843300778	5.981513778
35	2	2	N	75	180	270	75	0	46.728889	-72.273611	2008	2008-05-29	150	2008-09-22	266	31226	117	LRC	Goldrush	mid-season	CaCl2	4.87	Ctot	2.7	Mehlich 3	437.1743715	49.28660985	214.3490271	NA	8.327857163	11.476305	193.7941894	12.4962693	1948.583366	NA	169.1116394	Sable loameux	5.9	78.5	Saint-Thomas	82.5	12.1	5.4	8.07E-04	0.996594351	0.002598247	0.199499444	6.176676278	7.787417444
35	2	3	N	150	180	270	150	0	46.728889	-72.273611	2008	2008-05-29	150	2008-09-22	266	31226	117	LRC	Goldrush	mid-season	CaCl2	4.87	Ctot	2.7	Mehlich 3	437.1743715	49.28660985	214.3490271	NA	8.327857163	11.476305	193.7941894	12.4962693	1948.583366	NA	169.1116394	Sable loameux	5.9	78.5	Saint-Thomas	82.5	12.1	5.4	8.07E-04	0.996594351	0.002598247	0.249808	5.117594444	11.25437083
35	2	4	N	200	180	270	200	0	46.728889	-72.273611	2008	2008-05-29	150	2008-09-22	266	31226	117	LRC	Goldrush	mid-season	CaCl2	4.87	Ctot	2.7	Mehlich 3	437.1743715	49.28660985	214.3490271	NA	8.327857163	11.476305	193.7941894	12.4962693	1948.583366	NA	169.1116394	Sable loameux	5.9	78.5	Saint-Thomas	82.5	12.1	5.4	8.07E-04	0.996594351	0.002598247	0.853510667	10.87705667	9.4536715
35	2	5	N	150	180	270	150	0	46.728889	-72.273611	2008	2008-05-29	150	2008-09-22	266	31226	117	LRC	Goldrush	mid-season	CaCl2	4.87	Ctot	2.7	Mehlich 3	437.1743715	49.28660985	214.3490271	NA	8.327857163	11.476305	193.7941894	12.4962693	1948.583366	NA	169.1116394	Sable loameux	5.9	78.5	Saint-Thomas	82.5	12.1	5.4	8.07E-04	0.996594351	0.002598247	4.021214889	19.50757611	7.532405111
35	2	6	N	150	180	270	150	0	46.728889	-72.273611	2008	2008-05-29	150	2008-09-22	266	31226	117	LRC	Goldrush	mid-season	CaCl2	4.87	Ctot	2.7	Mehlich 3	437.1743715	49.28660985	214.3490271	NA	8.327857163	11.476305	193.7941894	12.4962693	1948.583366	NA	169.1116394	Sable loameux	5.9	78.5	Saint-Thomas	82.5	12.1	5.4	8.07E-04	0.996594351	0.002598247	2.988154722	19.625541	7.513322556
35	2	7	N	150	180	270	150	0	46.728889	-72.273611	2008	2008-05-29	150	2008-09-22	266	31226	117	LRC	Goldrush	mid-season	CaCl2	4.87	Ctot	2.7	Mehlich 3	437.1743715	49.28660985	214.3490271	NA	8.327857163	11.476305	193.7941894	12.4962693	1948.583366	NA	169.1116394	Sable loameux	5.9	78.5	Saint-Thomas	82.5	12.1	5.4	8.07E-04	0.996594351	0.002598247	0.888206222	11.26130994	12.32733089
35	3	1	N	0	180	270	0	0	46.728889	-72.273611	2008	2008-05-29	150	2008-09-22	266	31226	117	LRC	Goldrush	mid-season	CaCl2	4.95	Ctot	2.697	Mehlich 3	485.7084616	55.03671618	147.3348745	NA	8.714940061	11.48658108	190.5334067	12.87655181	1915.988282	NA	138.4145223	Sable loameux	5.9	78.5	Saint-Thomas	82.5	12.1	5.4	8.07E-04	0.996594351	0.002598247	0	1.170107611	3.591857389
35	3	2	N	75	180	270	75	0	46.728889	-72.273611	2008	2008-05-29	150	2008-09-22	266	31226	117	LRC	Goldrush	mid-season	CaCl2	4.95	Ctot	2.697	Mehlich 3	485.7084616	55.03671618	147.3348745	NA	8.714940061	11.48658108	190.5334067	12.87655181	1915.988282	NA	138.4145223	Sable loameux	5.9	78.5	Saint-Thomas	82.5	12.1	5.4	8.07E-04	0.996594351	0.002598247	1.075562222	13.61887294	11.59005033
35	3	3	N	150	180	270	150	0	46.728889	-72.273611	2008	2008-05-29	150	2008-09-22	266	31226	117	LRC	Goldrush	mid-season	CaCl2	4.95	Ctot	2.697	Mehlich 3	485.7084616	55.03671618	147.3348745	NA	8.714940061	11.48658108	190.5334067	12.87655181	1915.988282	NA	138.4145223	Sable loameux	5.9	78.5	Saint-Thomas	82.5	12.1	5.4	8.07E-04	0.996594351	0.002598247	0.419816222	10.81460467	9.3678
35	3	4	N	200	180	270	200	0	46.728889	-72.273611	2008	2008-05-29	150	2008-09-22	266	31226	117	LRC	Goldrush	mid-season	CaCl2	4.95	Ctot	2.697	Mehlich 3	485.7084616	55.03671618	147.3348745	NA	8.714940061	11.48658108	190.5334067	12.87655181	1915.988282	NA	138.4145223	Sable loameux	5.9	78.5	Saint-Thomas	82.5	12.1	5.4	8.07E-04	0.996594351	0.002598247	0.421551	5.869620611	8.085799222
35	3	5	N	150	180	270	150	0	46.728889	-72.273611	2008	2008-05-29	150	2008-09-22	266	31226	117	LRC	Goldrush	mid-season	CaCl2	4.95	Ctot	2.697	Mehlich 3	485.7084616	55.03671618	147.3348745	NA	8.714940061	11.48658108	190.5334067	12.87655181	1915.988282	NA	138.4145223	Sable loameux	5.9	78.5	Saint-Thomas	82.5	12.1	5.4	8.07E-04	0.996594351	0.002598247	3.068821889	19.40869378	7.737976278
35	3	6	N	150	180	270	150	0	46.728889	-72.273611	2008	2008-05-29	150	2008-09-22	266	31226	117	LRC	Goldrush	mid-season	CaCl2	4.95	Ctot	2.697	Mehlich 3	485.7084616	55.03671618	147.3348745	NA	8.714940061	11.48658108	190.5334067	12.87655181	1915.988282	NA	138.4145223	Sable loameux	5.9	78.5	Saint-Thomas	82.5	12.1	5.4	8.07E-04	0.996594351	0.002598247	2.090407222	14.86444339	11.53887439
35	3	7	N	150	180	270	150	0	46.728889	-72.273611	2008	2008-05-29	150	2008-09-22	266	31226	117	LRC	Goldrush	mid-season	CaCl2	4.95	Ctot	2.697	Mehlich 3	485.7084616	55.03671618	147.3348745	NA	8.714940061	11.48658108	190.5334067	12.87655181	1915.988282	NA	138.4145223	Sable loameux	5.9	78.5	Saint-Thomas	82.5	12.1	5.4	8.07E-04	0.996594351	0.002598247	2.000198778	14.42727939	10.73133533
36	1	1	N	0	150	215	0	0	48.797222	-72.2425	2008	2008-05-28	149	2008-09-25	269	36430	121	Grassland	AC Belmont	early	CaCl2	4.98	Ctot	2.357	Mehlich 3	590.3566117	44.47665145	65.97709265	NA	1.304744908	5.777235175	117.6689037	13.95464776	1713.488536	NA	73.0087388	Loam sableux	2.8	60.9	Dolbeau	64.5	25	10.5	0.284413408	0.376366799	0.339219793	0	8.020601128	11.30284117
36	1	2	N	50	150	215	50	0	48.797222	-72.2425	2008	2008-05-28	149	2008-09-25	269	36430	121	Grassland	AC Belmont	early	CaCl2	4.98	Ctot	2.357	Mehlich 3	590.3566117	44.47665145	65.97709265	NA	1.304744908	5.777235175	117.6689037	13.95464776	1713.488536	NA	73.0087388	Loam sableux	2.8	60.9	Dolbeau	64.5	25	10.5	0.284413408	0.376366799	0.339219793	0	13.5347644	5.729000805
36	1	3	N	100	150	215	100	0	48.797222	-72.2425	2008	2008-05-28	149	2008-09-25	269	36430	121	Grassland	AC Belmont	early	CaCl2	4.98	Ctot	2.357	Mehlich 3	590.3566117	44.47665145	65.97709265	NA	1.304744908	5.777235175	117.6689037	13.95464776	1713.488536	NA	73.0087388	Loam sableux	2.8	60.9	Dolbeau	64.5	25	10.5	0.284413408	0.376366799	0.339219793	2.721275383	9.787043043	7.996730291
36	1	4	N	150	150	215	150	0	48.797222	-72.2425	2008	2008-05-28	149	2008-09-25	269	36430	121	Grassland	AC Belmont	early	CaCl2	4.98	Ctot	2.357	Mehlich 3	590.3566117	44.47665145	65.97709265	NA	1.304744908	5.777235175	117.6689037	13.95464776	1713.488536	NA	73.0087388	Loam sableux	2.8	60.9	Dolbeau	64.5	25	10.5	0.284413408	0.376366799	0.339219793	2.255794067	19.89634238	9.536399257
36	1	5	N	200	150	215	200	0	48.797222	-72.2425	2008	2008-05-28	149	2008-09-25	269	36430	121	Grassland	AC Belmont	early	CaCl2	4.98	Ctot	2.357	Mehlich 3	590.3566117	44.47665145	65.97709265	NA	1.304744908	5.777235175	117.6689037	13.95464776	1713.488536	NA	73.0087388	Loam sableux	2.8	60.9	Dolbeau	64.5	25	10.5	0.284413408	0.376366799	0.339219793	4.726425664	36.57012181	4.010300564
36	2	1	N	0	150	215	0	0	48.797222	-72.2425	2008	2008-05-28	149	2008-09-25	269	36430	121	Grassland	AC Belmont	early	CaCl2	4.98	Ctot	2.357	Mehlich 3	681.993364	48.50512009	63.09805975	NA	1.22147527	5.92134059	113.3235841	14.49564714	1695.255874	NA	61.26560453	Loam sableux	2.8	60.9	Dolbeau	64.5	25	10.5	0.284413408	0.376366799	0.339219793	0	4.738361083	5.896096662
36	2	2	N	50	150	215	50	0	48.797222	-72.2425	2008	2008-05-28	149	2008-09-25	269	36430	121	Grassland	AC Belmont	early	CaCl2	4.98	Ctot	2.357	Mehlich 3	681.993364	48.50512009	63.09805975	NA	1.22147527	5.92134059	113.3235841	14.49564714	1695.255874	NA	61.26560453	Loam sableux	2.8	60.9	Dolbeau	64.5	25	10.5	0.284413408	0.376366799	0.339219793	0	22.65342402	6.301900886
36	2	3	N	100	150	215	100	0	48.797222	-72.2425	2008	2008-05-28	149	2008-09-25	269	36430	121	Grassland	AC Belmont	early	CaCl2	4.98	Ctot	2.357	Mehlich 3	681.993364	48.50512009	63.09805975	NA	1.22147527	5.92134059	113.3235841	14.49564714	1695.255874	NA	61.26560453	Loam sableux	2.8	60.9	Dolbeau	64.5	25	10.5	0.284413408	0.376366799	0.339219793	0	20.06343824	9.858655553
36	2	4	N	150	150	215	150	0	48.797222	-72.2425	2008	2008-05-28	149	2008-09-25	269	36430	121	Grassland	AC Belmont	early	CaCl2	4.98	Ctot	2.357	Mehlich 3	681.993364	48.50512009	63.09805975	NA	1.22147527	5.92134059	113.3235841	14.49564714	1695.255874	NA	61.26560453	Loam sableux	2.8	60.9	Dolbeau	64.5	25	10.5	0.284413408	0.376366799	0.339219793	0	19.08473393	6.194482121
36	2	5	N	200	150	215	200	0	48.797222	-72.2425	2008	2008-05-28	149	2008-09-25	269	36430	121	Grassland	AC Belmont	early	CaCl2	4.98	Ctot	2.357	Mehlich 3	681.993364	48.50512009	63.09805975	NA	1.22147527	5.92134059	113.3235841	14.49564714	1695.255874	NA	61.26560453	Loam sableux	2.8	60.9	Dolbeau	64.5	25	10.5	0.284413408	0.376366799	0.339219793	1.420314783	26.90482003	8.768951858
36	3	1	N	0	150	215	0	0	48.797222	-72.2425	2008	2008-05-28	149	2008-09-25	269	36430	121	Grassland	AC Belmont	early	CaCl2	4.98	Ctot	2.357	Mehlich 3	563.9925355	46.8985194	75.48497821	NA	1.21897061	5.277193823	108.7444968	13.85120541	1568.295646	NA	81.72530158	Loam sableux	2.8	60.9	Dolbeau	64.5	25	10.5	0.284413408	0.376366799	0.339219793	0	3.843204707	3.067402515
36	3	2	N	50	150	215	50	0	48.797222	-72.2425	2008	2008-05-28	149	2008-09-25	269	36430	121	Grassland	AC Belmont	early	CaCl2	4.98	Ctot	2.357	Mehlich 3	563.9925355	46.8985194	75.48497821	NA	1.21897061	5.277193823	108.7444968	13.85120541	1568.295646	NA	81.72530158	Loam sableux	2.8	60.9	Dolbeau	64.5	25	10.5	0.284413408	0.376366799	0.339219793	0	13.29605604	11.56542038
36	3	3	N	100	150	215	100	0	48.797222	-72.2425	2008	2008-05-28	149	2008-09-25	269	36430	121	Grassland	AC Belmont	early	CaCl2	4.98	Ctot	2.357	Mehlich 3	563.9925355	46.8985194	75.48497821	NA	1.21897061	5.277193823	108.7444968	13.85120541	1568.295646	NA	81.72530158	Loam sableux	2.8	60.9	Dolbeau	64.5	25	10.5	0.284413408	0.376366799	0.339219793	0.560964662	21.12569047	10.35994312
36	3	4	N	150	150	215	150	0	48.797222	-72.2425	2008	2008-05-28	149	2008-09-25	269	36430	121	Grassland	AC Belmont	early	CaCl2	4.98	Ctot	2.357	Mehlich 3	563.9925355	46.8985194	75.48497821	NA	1.21897061	5.277193823	108.7444968	13.85120541	1568.295646	NA	81.72530158	Loam sableux	2.8	60.9	Dolbeau	64.5	25	10.5	0.284413408	0.376366799	0.339219793	0.453545897	21.40020509	7.531248975
36	3	5	N	200	150	215	200	0	48.797222	-72.2425	2008	2008-05-28	149	2008-09-25	269	36430	121	Grassland	AC Belmont	early	CaCl2	4.98	Ctot	2.357	Mehlich 3	563.9925355	46.8985194	75.48497821	NA	1.21897061	5.277193823	108.7444968	13.85120541	1568.295646	NA	81.72530158	Loam sableux	2.8	60.9	Dolbeau	64.5	25	10.5	0.284413408	0.376366799	0.339219793	2.601921199	22.6414886	6.433190488
37	1	1	N	0	150	215	0	0	48.797222	-72.2425	2008	2008-05-28	149	2008-09-25	269	36430	121	Grassland	Shepody	mid-season	CaCl2	4.98	Ctot	2.357	Mehlich 3	590.3566117	44.47665145	65.97709265	NA	1.304744908	5.777235175	117.6689037	13.95464776	1713.488536	NA	73.0087388	Loam sableux	2.8	60.9	Dolbeau	64.5	25	10.5	0.284413408	0.376366799	0.339219793	0	3.282240045	6.552544671
37	1	2	N	50	150	215	50	0	48.797222	-72.2425	2008	2008-05-28	149	2008-09-25	269	36430	121	Grassland	Shepody	mid-season	CaCl2	4.98	Ctot	2.357	Mehlich 3	590.3566117	44.47665145	65.97709265	NA	1.304744908	5.777235175	117.6689037	13.95464776	1713.488536	NA	73.0087388	Loam sableux	2.8	60.9	Dolbeau	64.5	25	10.5	0.284413408	0.376366799	0.339219793	0	10.06155766	10.00188057
37	1	3	N	100	150	215	100	0	48.797222	-72.2425	2008	2008-05-28	149	2008-09-25	269	36430	121	Grassland	Shepody	mid-season	CaCl2	4.98	Ctot	2.357	Mehlich 3	590.3566117	44.47665145	65.97709265	NA	1.304744908	5.777235175	117.6689037	13.95464776	1713.488536	NA	73.0087388	Loam sableux	2.8	60.9	Dolbeau	64.5	25	10.5	0.284413408	0.376366799	0.339219793	1.670958568	21.42407593	10.50316814
37	1	4	N	150	150	215	150	0	48.797222	-72.2425	2008	2008-05-28	149	2008-09-25	269	36430	121	Grassland	Shepody	mid-season	CaCl2	4.98	Ctot	2.357	Mehlich 3	590.3566117	44.47665145	65.97709265	NA	1.304744908	5.777235175	117.6689037	13.95464776	1713.488536	NA	73.0087388	Loam sableux	2.8	60.9	Dolbeau	64.5	25	10.5	0.284413408	0.376366799	0.339219793	2.757081638	15.39668966	7.698344832
37	1	5	N	200	150	215	200	0	48.797222	-72.2425	2008	2008-05-28	149	2008-09-25	269	36430	121	Grassland	Shepody	mid-season	CaCl2	4.98	Ctot	2.357	Mehlich 3	590.3566117	44.47665145	65.97709265	NA	1.304744908	5.777235175	117.6689037	13.95464776	1713.488536	NA	73.0087388	Loam sableux	2.8	60.9	Dolbeau	64.5	25	10.5	0.284413408	0.376366799	0.339219793	0.775802192	18.66699429	8.318986586
37	2	1	N	0	150	215	0	0	48.797222	-72.2425	2008	2008-05-28	149	2008-09-25	269	36430	121	Grassland	Shepody	mid-season	CaCl2	4.98	Ctot	2.357	Mehlich 3	681.993364	48.50512009	63.09805975	NA	1.22147527	5.92134059	113.3235841	14.49564714	1695.255874	NA	61.26560453	Loam sableux	2.8	60.9	Dolbeau	64.5	25	10.5	0.284413408	0.376366799	0.339219793	0	4.439975624	6.85093013
37	2	2	N	50	150	215	50	0	48.797222	-72.2425	2008	2008-05-28	149	2008-09-25	269	36430	121	Grassland	Shepody	mid-season	CaCl2	4.98	Ctot	2.357	Mehlich 3	681.993364	48.50512009	63.09805975	NA	1.22147527	5.92134059	113.3235841	14.49564714	1695.255874	NA	61.26560453	Loam sableux	2.8	60.9	Dolbeau	64.5	25	10.5	0.284413408	0.376366799	0.339219793	0	6.659963436	14.77604791
37	2	3	N	100	150	215	100	0	48.797222	-72.2425	2008	2008-05-28	149	2008-09-25	269	36430	121	Grassland	Shepody	mid-season	CaCl2	4.98	Ctot	2.357	Mehlich 3	681.993364	48.50512009	63.09805975	NA	1.22147527	5.92134059	113.3235841	14.49564714	1695.255874	NA	61.26560453	Loam sableux	2.8	60.9	Dolbeau	64.5	25	10.5	0.284413408	0.376366799	0.339219793	0	10.65832858	15.69507512
37	2	4	N	150	150	215	150	0	48.797222	-72.2425	2008	2008-05-28	149	2008-09-25	269	36430	121	Grassland	Shepody	mid-season	CaCl2	4.98	Ctot	2.357	Mehlich 3	681.993364	48.50512009	63.09805975	NA	1.22147527	5.92134059	113.3235841	14.49564714	1695.255874	NA	61.26560453	Loam sableux	2.8	60.9	Dolbeau	64.5	25	10.5	0.284413408	0.376366799	0.339219793	2.697404546	14.52540413	10.44349105
37	2	5	N	200	150	215	200	0	48.797222	-72.2425	2008	2008-05-28	149	2008-09-25	269	36430	121	Grassland	Shepody	mid-season	CaCl2	4.98	Ctot	2.357	Mehlich 3	681.993364	48.50512009	63.09805975	NA	1.22147527	5.92134059	113.3235841	14.49564714	1695.255874	NA	61.26560453	Loam sableux	2.8	60.9	Dolbeau	64.5	25	10.5	0.284413408	0.376366799	0.339219793	0	16.10087935	9.846720134
37	3	1	N	0	150	215	0	0	48.797222	-72.2425	2008	2008-05-28	149	2008-09-25	269	36430	121	Grassland	Shepody	mid-season	CaCl2	4.98	Ctot	2.357	Mehlich 3	563.9925355	46.8985194	75.48497821	NA	1.21897061	5.277193823	108.7444968	13.85120541	1568.295646	NA	81.72530158	Loam sableux	2.8	60.9	Dolbeau	64.5	25	10.5	0.284413408	0.376366799	0.339219793	0	1.766441915	9.01124085
37	3	2	N	50	150	215	50	0	48.797222	-72.2425	2008	2008-05-28	149	2008-09-25	269	36430	121	Grassland	Shepody	mid-season	CaCl2	4.98	Ctot	2.357	Mehlich 3	563.9925355	46.8985194	75.48497821	NA	1.21897061	5.277193823	108.7444968	13.85120541	1568.295646	NA	81.72530158	Loam sableux	2.8	60.9	Dolbeau	64.5	25	10.5	0.284413408	0.376366799	0.339219793	0	5.896096662	14.17927699
37	3	3	N	100	150	215	100	0	48.797222	-72.2425	2008	2008-05-28	149	2008-09-25	269	36430	121	Grassland	Shepody	mid-season	CaCl2	4.98	Ctot	2.357	Mehlich 3	563.9925355	46.8985194	75.48497821	NA	1.21897061	5.277193823	108.7444968	13.85120541	1568.295646	NA	81.72530158	Loam sableux	2.8	60.9	Dolbeau	64.5	25	10.5	0.284413408	0.376366799	0.339219793	0.716125101	16.27394291	13.95101212
37	3	4	N	150	150	215	150	0	48.797222	-72.2425	2008	2008-05-28	149	2008-09-25	269	36430	121	Grassland	Shepody	mid-season	CaCl2	4.98	Ctot	2.357	Mehlich 3	563.9925355	46.8985194	75.48497821	NA	1.21897061	5.277193823	108.7444968	13.85120541	1568.295646	NA	81.72530158	Loam sableux	2.8	60.9	Dolbeau	64.5	25	10.5	0.284413408	0.376366799	0.339219793	0	16.44700648	11.94735376
37	3	5	N	200	150	215	200	0	48.797222	-72.2425	2008	2008-05-28	149	2008-09-25	269	36430	121	Grassland	Shepody	mid-season	CaCl2	4.98	Ctot	2.357	Mehlich 3	563.9925355	46.8985194	75.48497821	NA	1.21897061	5.277193823	108.7444968	13.85120541	1568.295646	NA	81.72530158	Loam sableux	2.8	60.9	Dolbeau	64.5	25	10.5	0.284413408	0.376366799	0.339219793	1.002575141	19.40699023	8.963499177
38	1	1	N	0	150	215	0	0	48.797222	-72.2425	2008	2008-05-28	149	2008-09-25	269	36430	121	Grassland	Yukon Gold	mid-season	CaCl2	5.13	Ctot	2.081	Mehlich 3	590.3566117	44.47665145	65.97709265	NA	1.304744908	5.777235175	117.6689037	13.95464776	1713.488536	NA	73.0087388	Loam sableux	2.8	60.9	Dolbeau	64.5	25	10.5	0.284413408	0.376366799	0.339219793	0	17.77183791	6.433190488
38	1	2	N	50	150	215	50	0	48.797222	-72.2425	2008	2008-05-28	149	2008-09-25	269	36430	121	Grassland	Yukon Gold	mid-season	CaCl2	5.13	Ctot	2.081	Mehlich 3	590.3566117	44.47665145	65.97709265	NA	1.304744908	5.777235175	117.6689037	13.95464776	1713.488536	NA	73.0087388	Loam sableux	2.8	60.9	Dolbeau	64.5	25	10.5	0.284413408	0.376366799	0.339219793	1.133864743	23.2263241	4.332556859
38	1	3	N	100	150	215	100	0	48.797222	-72.2425	2008	2008-05-28	149	2008-09-25	269	36430	121	Grassland	Yukon Gold	mid-season	CaCl2	5.13	Ctot	2.081	Mehlich 3	590.3566117	44.47665145	65.97709265	NA	1.304744908	5.777235175	117.6689037	13.95464776	1713.488536	NA	73.0087388	Loam sableux	2.8	60.9	Dolbeau	64.5	25	10.5	0.284413408	0.376366799	0.339219793	0	25.80437446	6.886736385
38	1	4	N	150	150	215	150	0	48.797222	-72.2425	2008	2008-05-28	149	2008-09-25	269	36430	121	Grassland	Yukon Gold	mid-season	CaCl2	5.13	Ctot	2.081	Mehlich 3	590.3566117	44.47665145	65.97709265	NA	1.304744908	5.777235175	117.6689037	13.95464776	1713.488536	NA	73.0087388	Loam sableux	2.8	60.9	Dolbeau	64.5	25	10.5	0.284413408	0.376366799	0.339219793	0	22.98761573	7.555119812
38	1	5	N	200	150	215	200	0	48.797222	-72.2425	2008	2008-05-28	149	2008-09-25	269	36430	121	Grassland	Yukon Gold	mid-season	CaCl2	5.13	Ctot	2.081	Mehlich 3	590.3566117	44.47665145	65.97709265	NA	1.304744908	5.777235175	117.6689037	13.95464776	1713.488536	NA	73.0087388	Loam sableux	2.8	60.9	Dolbeau	64.5	25	10.5	0.284413408	0.376366799	0.339219793	0.465481315	25.6372786	4.619006899
38	2	1	N	0	150	215	0	0	48.797222	-72.2425	2008	2008-05-28	149	2008-09-25	269	36430	121	Grassland	Yukon Gold	mid-season	CaCl2	5.13	Ctot	2.081	Mehlich 3	681.993364	48.50512009	63.09805975	NA	1.22147527	5.92134059	113.3235841	14.49564714	1695.255874	NA	61.26560453	Loam sableux	2.8	60.9	Dolbeau	64.5	25	10.5	0.284413408	0.376366799	0.339219793	0	7.590926067	5.979644591
38	2	2	N	50	150	215	50	0	48.797222	-72.2425	2008	2008-05-28	149	2008-09-25	269	36430	121	Grassland	Yukon Gold	mid-season	CaCl2	5.13	Ctot	2.081	Mehlich 3	681.993364	48.50512009	63.09805975	NA	1.22147527	5.92134059	113.3235841	14.49564714	1695.255874	NA	61.26560453	Loam sableux	2.8	60.9	Dolbeau	64.5	25	10.5	0.284413408	0.376366799	0.339219793	0.513222989	18.75054222	9.202207544
38	2	3	N	100	150	215	100	0	48.797222	-72.2425	2008	2008-05-28	149	2008-09-25	269	36430	121	Grassland	Yukon Gold	mid-season	CaCl2	5.13	Ctot	2.081	Mehlich 3	681.993364	48.50512009	63.09805975	NA	1.22147527	5.92134059	113.3235841	14.49564714	1695.255874	NA	61.26560453	Loam sableux	2.8	60.9	Dolbeau	64.5	25	10.5	0.284413408	0.376366799	0.339219793	2.995790004	25.81630988	3.89094638
38	2	4	N	150	150	215	150	0	48.797222	-72.2425	2008	2008-05-28	149	2008-09-25	269	36430	121	Grassland	Yukon Gold	mid-season	CaCl2	5.13	Ctot	2.081	Mehlich 3	681.993364	48.50512009	63.09805975	NA	1.22147527	5.92134059	113.3235841	14.49564714	1695.255874	NA	61.26560453	Loam sableux	2.8	60.9	Dolbeau	64.5	25	10.5	0.284413408	0.376366799	0.339219793	0	28.03629769	5.931902917
38	2	5	N	200	150	215	200	0	48.797222	-72.2425	2008	2008-05-28	149	2008-09-25	269	36430	121	Grassland	Yukon Gold	mid-season	CaCl2	5.13	Ctot	2.081	Mehlich 3	681.993364	48.50512009	63.09805975	NA	1.22147527	5.92134059	113.3235841	14.49564714	1695.255874	NA	61.26560453	Loam sableux	2.8	60.9	Dolbeau	64.5	25	10.5	0.284413408	0.376366799	0.339219793	0	23.96632004	7.197057262
38	3	1	N	0	150	215	0	0	48.797222	-72.2425	2008	2008-05-28	149	2008-09-25	269	36430	121	Grassland	Yukon Gold	mid-season	CaCl2	5.13	Ctot	2.081	Mehlich 3	563.9925355	46.8985194	75.48497821	NA	1.21897061	5.277193823	108.7444968	13.85120541	1568.295646	NA	81.72530158	Loam sableux	2.8	60.9	Dolbeau	64.5	25	10.5	0.284413408	0.376366799	0.339219793	0	4.249008931	7.20899268
38	3	2	N	50	150	215	50	0	48.797222	-72.2425	2008	2008-05-28	149	2008-09-25	269	36430	121	Grassland	Yukon Gold	mid-season	CaCl2	5.13	Ctot	2.081	Mehlich 3	563.9925355	46.8985194	75.48497821	NA	1.21897061	5.277193823	108.7444968	13.85120541	1568.295646	NA	81.72530158	Loam sableux	2.8	60.9	Dolbeau	64.5	25	10.5	0.284413408	0.376366799	0.339219793	0.572900081	20.87504668	8.462211606
38	3	3	N	100	150	215	100	0	48.797222	-72.2425	2008	2008-05-28	149	2008-09-25	269	36430	121	Grassland	Yukon Gold	mid-season	CaCl2	5.13	Ctot	2.081	Mehlich 3	563.9925355	46.8985194	75.48497821	NA	1.21897061	5.277193823	108.7444968	13.85120541	1568.295646	NA	81.72530158	Loam sableux	2.8	60.9	Dolbeau	64.5	25	10.5	0.284413408	0.376366799	0.339219793	0	19.52634441	8.772532483
38	3	4	N	150	150	215	150	0	48.797222	-72.2425	2008	2008-05-28	149	2008-09-25	269	36430	121	Grassland	Yukon Gold	mid-season	CaCl2	5.13	Ctot	2.081	Mehlich 3	563.9925355	46.8985194	75.48497821	NA	1.21897061	5.277193823	108.7444968	13.85120541	1568.295646	NA	81.72530158	Loam sableux	2.8	60.9	Dolbeau	64.5	25	10.5	0.284413408	0.376366799	0.339219793	1.145800161	18.12990047	7.435765629
38	3	5	N	200	150	215	200	0	48.797222	-72.2425	2008	2008-05-28	149	2008-09-25	269	36430	121	Grassland	Yukon Gold	mid-season	CaCl2	5.13	Ctot	2.081	Mehlich 3	563.9925355	46.8985194	75.48497821	NA	1.21897061	5.277193823	108.7444968	13.85120541	1568.295646	NA	81.72530158	Loam sableux	2.8	60.9	Dolbeau	64.5	25	10.5	0.284413408	0.376366799	0.339219793	0	27.57081638	6.457061324
39	1	1	NPK	0	0	0	0	0	46.632778	-71.816389	1996	1996-05-17	138	1996-09-14	258	43716	121	Cereal	Goldrush	mid-season	H2O	5.47	MO	5.436376673	Mehlich 3	1198.02705	61.08135	104.74585	2.4	0.40635	1.12235	NA	2.82555	1383.415465	NA	49.03795	Loam sableux	15.8	62.7	Bedford	64.5	25	10.5	0.781633764	0.02649615	0.191870086	NA	NA	NA
39	1	2	NPK	150	200	200	75	75	46.632778	-71.816389	1996	1996-05-17	138	1996-09-14	258	43716	121	Cereal	Goldrush	mid-season	H2O	5.47	MO	5.436376673	Mehlich 3	1198.02705	61.08135	104.74585	2.4	0.40635	1.12235	NA	2.82555	1383.415465	NA	49.03795	Loam sableux	15.8	62.7	Bedford	64.5	25	10.5	0.781633764	0.02649615	0.191870086	NA	NA	NA
39	1	3	NPK	0	200	200	0	0	46.632778	-71.816389	1996	1996-05-17	138	1996-09-14	258	43716	121	Cereal	Goldrush	mid-season	H2O	5.47	MO	5.436376673	Mehlich 3	1198.02705	61.08135	104.74585	2.4	0.40635	1.12235	NA	2.82555	1383.415465	NA	49.03795	Loam sableux	15.8	62.7	Bedford	64.5	25	10.5	0.781633764	0.02649615	0.191870086	NA	NA	NA
39	1	4	NPK	75	200	200	75	0	46.632778	-71.816389	1996	1996-05-17	138	1996-09-14	258	43716	121	Cereal	Goldrush	mid-season	H2O	5.47	MO	5.436376673	Mehlich 3	1198.02705	61.08135	104.74585	2.4	0.40635	1.12235	NA	2.82555	1383.415465	NA	49.03795	Loam sableux	15.8	62.7	Bedford	64.5	25	10.5	0.781633764	0.02649615	0.191870086	NA	NA	NA
39	1	5	NPK	225	200	200	112.5	112.5	46.632778	-71.816389	1996	1996-05-17	138	1996-09-14	258	43716	121	Cereal	Goldrush	mid-season	H2O	5.47	MO	5.436376673	Mehlich 3	1198.02705	61.08135	104.74585	2.4	0.40635	1.12235	NA	2.82555	1383.415465	NA	49.03795	Loam sableux	15.8	62.7	Bedford	64.5	25	10.5	0.781633764	0.02649615	0.191870086	NA	NA	NA
39	1	6	NPK	150	0	200	75	75	46.632778	-71.816389	1996	1996-05-17	138	1996-09-14	258	43716	121	Cereal	Goldrush	mid-season	H2O	5.47	MO	5.436376673	Mehlich 3	1198.02705	61.08135	104.74585	2.4	0.40635	1.12235	NA	2.82555	1383.415465	NA	49.03795	Loam sableux	15.8	62.7	Bedford	64.5	25	10.5	0.781633764	0.02649615	0.191870086	NA	NA	NA
39	1	7	NPK	150	100	200	75	75	46.632778	-71.816389	1996	1996-05-17	138	1996-09-14	258	43716	121	Cereal	Goldrush	mid-season	H2O	5.47	MO	5.436376673	Mehlich 3	1198.02705	61.08135	104.74585	2.4	0.40635	1.12235	NA	2.82555	1383.415465	NA	49.03795	Loam sableux	15.8	62.7	Bedford	64.5	25	10.5	0.781633764	0.02649615	0.191870086	NA	NA	NA
39	1	8	NPK	150	300	200	75	75	46.632778	-71.816389	1996	1996-05-17	138	1996-09-14	258	43716	121	Cereal	Goldrush	mid-season	H2O	5.47	MO	5.436376673	Mehlich 3	1198.02705	61.08135	104.74585	2.4	0.40635	1.12235	NA	2.82555	1383.415465	NA	49.03795	Loam sableux	15.8	62.7	Bedford	64.5	25	10.5	0.781633764	0.02649615	0.191870086	NA	NA	NA
39	1	9	NPK	150	200	0	75	75	46.632778	-71.816389	1996	1996-05-17	138	1996-09-14	258	43716	121	Cereal	Goldrush	mid-season	H2O	5.47	MO	5.436376673	Mehlich 3	1198.02705	61.08135	104.74585	2.4	0.40635	1.12235	NA	2.82555	1383.415465	NA	49.03795	Loam sableux	15.8	62.7	Bedford	64.5	25	10.5	0.781633764	0.02649615	0.191870086	NA	NA	NA
39	1	10	NPK	150	200	100	75	75	46.632778	-71.816389	1996	1996-05-17	138	1996-09-14	258	43716	121	Cereal	Goldrush	mid-season	H2O	5.47	MO	5.436376673	Mehlich 3	1198.02705	61.08135	104.74585	2.4	0.40635	1.12235	NA	2.82555	1383.415465	NA	49.03795	Loam sableux	15.8	62.7	Bedford	64.5	25	10.5	0.781633764	0.02649615	0.191870086	NA	NA	NA
39	1	11	NPK	150	200	300	75	75	46.632778	-71.816389	1996	1996-05-17	138	1996-09-14	258	43716	121	Cereal	Goldrush	mid-season	H2O	5.47	MO	5.436376673	Mehlich 3	1198.02705	61.08135	104.74585	2.4	0.40635	1.12235	NA	2.82555	1383.415465	NA	49.03795	Loam sableux	15.8	62.7	Bedford	64.5	25	10.5	0.781633764	0.02649615	0.191870086	NA	NA	NA
39	2	1	NPK	0	0	0	0	0	46.632778	-71.816389	1996	1996-05-17	138	1996-09-14	258	43716	121	Cereal	Goldrush	mid-season	H2O	5.015	MO	5.828434223	Mehlich 3	897.9091	47.6861	59.8565	2.4	0.461	0.9203	NA	4.0381	1370.802663	NA	77.69255	Loam sableux	15.8	62.7	Bedford	64.5	25	10.5	0.781633764	0.02649615	0.191870086	NA	NA	NA
39	2	2	NPK	150	200	200	75	75	46.632778	-71.816389	1996	1996-05-17	138	1996-09-14	258	43716	121	Cereal	Goldrush	mid-season	H2O	5.015	MO	5.828434223	Mehlich 3	897.9091	47.6861	59.8565	2.4	0.461	0.9203	NA	4.0381	1370.802663	NA	77.69255	Loam sableux	15.8	62.7	Bedford	64.5	25	10.5	0.781633764	0.02649615	0.191870086	NA	NA	NA
39	2	3	NPK	0	200	200	0	0	46.632778	-71.816389	1996	1996-05-17	138	1996-09-14	258	43716	121	Cereal	Goldrush	mid-season	H2O	5.015	MO	5.828434223	Mehlich 3	897.9091	47.6861	59.8565	2.4	0.461	0.9203	NA	4.0381	1370.802663	NA	77.69255	Loam sableux	15.8	62.7	Bedford	64.5	25	10.5	0.781633764	0.02649615	0.191870086	NA	NA	NA
39	2	4	NPK	75	200	200	75	0	46.632778	-71.816389	1996	1996-05-17	138	1996-09-14	258	43716	121	Cereal	Goldrush	mid-season	H2O	5.015	MO	5.828434223	Mehlich 3	897.9091	47.6861	59.8565	2.4	0.461	0.9203	NA	4.0381	1370.802663	NA	77.69255	Loam sableux	15.8	62.7	Bedford	64.5	25	10.5	0.781633764	0.02649615	0.191870086	NA	NA	NA
39	2	5	NPK	225	200	200	112.5	112.5	46.632778	-71.816389	1996	1996-05-17	138	1996-09-14	258	43716	121	Cereal	Goldrush	mid-season	H2O	5.015	MO	5.828434223	Mehlich 3	897.9091	47.6861	59.8565	2.4	0.461	0.9203	NA	4.0381	1370.802663	NA	77.69255	Loam sableux	15.8	62.7	Bedford	64.5	25	10.5	0.781633764	0.02649615	0.191870086	NA	NA	NA
39	2	6	NPK	150	0	200	75	75	46.632778	-71.816389	1996	1996-05-17	138	1996-09-14	258	43716	121	Cereal	Goldrush	mid-season	H2O	5.015	MO	5.828434223	Mehlich 3	897.9091	47.6861	59.8565	2.4	0.461	0.9203	NA	4.0381	1370.802663	NA	77.69255	Loam sableux	15.8	62.7	Bedford	64.5	25	10.5	0.781633764	0.02649615	0.191870086	NA	NA	NA
39	2	7	NPK	150	100	200	75	75	46.632778	-71.816389	1996	1996-05-17	138	1996-09-14	258	43716	121	Cereal	Goldrush	mid-season	H2O	5.015	MO	5.828434223	Mehlich 3	897.9091	47.6861	59.8565	2.4	0.461	0.9203	NA	4.0381	1370.802663	NA	77.69255	Loam sableux	15.8	62.7	Bedford	64.5	25	10.5	0.781633764	0.02649615	0.191870086	NA	NA	NA
39	2	8	NPK	150	300	200	75	75	46.632778	-71.816389	1996	1996-05-17	138	1996-09-14	258	43716	121	Cereal	Goldrush	mid-season	H2O	5.015	MO	5.828434223	Mehlich 3	897.9091	47.6861	59.8565	2.4	0.461	0.9203	NA	4.0381	1370.802663	NA	77.69255	Loam sableux	15.8	62.7	Bedford	64.5	25	10.5	0.781633764	0.02649615	0.191870086	NA	NA	NA
39	2	9	NPK	150	200	0	75	75	46.632778	-71.816389	1996	1996-05-17	138	1996-09-14	258	43716	121	Cereal	Goldrush	mid-season	H2O	5.015	MO	5.828434223	Mehlich 3	897.9091	47.6861	59.8565	2.4	0.461	0.9203	NA	4.0381	1370.802663	NA	77.69255	Loam sableux	15.8	62.7	Bedford	64.5	25	10.5	0.781633764	0.02649615	0.191870086	NA	NA	NA
39	2	10	NPK	150	200	100	75	75	46.632778	-71.816389	1996	1996-05-17	138	1996-09-14	258	43716	121	Cereal	Goldrush	mid-season	H2O	5.015	MO	5.828434223	Mehlich 3	897.9091	47.6861	59.8565	2.4	0.461	0.9203	NA	4.0381	1370.802663	NA	77.69255	Loam sableux	15.8	62.7	Bedford	64.5	25	10.5	0.781633764	0.02649615	0.191870086	NA	NA	NA
39	2	11	NPK	150	200	300	75	75	46.632778	-71.816389	1996	1996-05-17	138	1996-09-14	258	43716	121	Cereal	Goldrush	mid-season	H2O	5.015	MO	5.828434223	Mehlich 3	897.9091	47.6861	59.8565	2.4	0.461	0.9203	NA	4.0381	1370.802663	NA	77.69255	Loam sableux	15.8	62.7	Bedford	64.5	25	10.5	0.781633764	0.02649615	0.191870086	NA	NA	NA
39	3	1	NPK	0	0	0	0	0	46.632778	-71.816389	1996	1996-05-17	138	1996-09-14	258	43716	121	Cereal	Goldrush	mid-season	H2O	5.52	MO	5.650629236	Mehlich 3	1190.7632	44.35475	50.45095	2.4	0.4635	0.8343	NA	4.95445	1280.789195	NA	35.09315	Loam sableux	15.8	62.7	Bedford	64.5	25	10.5	0.781633764	0.02649615	0.191870086	NA	NA	NA
39	3	2	NPK	150	200	200	75	75	46.632778	-71.816389	1996	1996-05-17	138	1996-09-14	258	43716	121	Cereal	Goldrush	mid-season	H2O	5.52	MO	5.650629236	Mehlich 3	1190.7632	44.35475	50.45095	2.4	0.4635	0.8343	NA	4.95445	1280.789195	NA	35.09315	Loam sableux	15.8	62.7	Bedford	64.5	25	10.5	0.781633764	0.02649615	0.191870086	NA	NA	NA
39	3	3	NPK	0	200	200	0	0	46.632778	-71.816389	1996	1996-05-17	138	1996-09-14	258	43716	121	Cereal	Goldrush	mid-season	H2O	5.52	MO	5.650629236	Mehlich 3	1190.7632	44.35475	50.45095	2.4	0.4635	0.8343	NA	4.95445	1280.789195	NA	35.09315	Loam sableux	15.8	62.7	Bedford	64.5	25	10.5	0.781633764	0.02649615	0.191870086	NA	NA	NA
39	3	4	NPK	75	200	200	75	0	46.632778	-71.816389	1996	1996-05-17	138	1996-09-14	258	43716	121	Cereal	Goldrush	mid-season	H2O	5.52	MO	5.650629236	Mehlich 3	1190.7632	44.35475	50.45095	2.4	0.4635	0.8343	NA	4.95445	1280.789195	NA	35.09315	Loam sableux	15.8	62.7	Bedford	64.5	25	10.5	0.781633764	0.02649615	0.191870086	NA	NA	NA
39	3	5	NPK	225	200	200	112.5	112.5	46.632778	-71.816389	1996	1996-05-17	138	1996-09-14	258	43716	121	Cereal	Goldrush	mid-season	H2O	5.52	MO	5.650629236	Mehlich 3	1190.7632	44.35475	50.45095	2.4	0.4635	0.8343	NA	4.95445	1280.789195	NA	35.09315	Loam sableux	15.8	62.7	Bedford	64.5	25	10.5	0.781633764	0.02649615	0.191870086	NA	NA	NA
39	3	6	NPK	150	0	200	75	75	46.632778	-71.816389	1996	1996-05-17	138	1996-09-14	258	43716	121	Cereal	Goldrush	mid-season	H2O	5.52	MO	5.650629236	Mehlich 3	1190.7632	44.35475	50.45095	2.4	0.4635	0.8343	NA	4.95445	1280.789195	NA	35.09315	Loam sableux	15.8	62.7	Bedford	64.5	25	10.5	0.781633764	0.02649615	0.191870086	NA	NA	NA
39	3	7	NPK	150	100	200	75	75	46.632778	-71.816389	1996	1996-05-17	138	1996-09-14	258	43716	121	Cereal	Goldrush	mid-season	H2O	5.52	MO	5.650629236	Mehlich 3	1190.7632	44.35475	50.45095	2.4	0.4635	0.8343	NA	4.95445	1280.789195	NA	35.09315	Loam sableux	15.8	62.7	Bedford	64.5	25	10.5	0.781633764	0.02649615	0.191870086	NA	NA	NA
39	3	8	NPK	150	300	200	75	75	46.632778	-71.816389	1996	1996-05-17	138	1996-09-14	258	43716	121	Cereal	Goldrush	mid-season	H2O	5.52	MO	5.650629236	Mehlich 3	1190.7632	44.35475	50.45095	2.4	0.4635	0.8343	NA	4.95445	1280.789195	NA	35.09315	Loam sableux	15.8	62.7	Bedford	64.5	25	10.5	0.781633764	0.02649615	0.191870086	NA	NA	NA
39	3	9	NPK	150	200	0	75	75	46.632778	-71.816389	1996	1996-05-17	138	1996-09-14	258	43716	121	Cereal	Goldrush	mid-season	H2O	5.52	MO	5.650629236	Mehlich 3	1190.7632	44.35475	50.45095	2.4	0.4635	0.8343	NA	4.95445	1280.789195	NA	35.09315	Loam sableux	15.8	62.7	Bedford	64.5	25	10.5	0.781633764	0.02649615	0.191870086	NA	NA	NA
39	3	10	NPK	150	200	100	75	75	46.632778	-71.816389	1996	1996-05-17	138	1996-09-14	258	43716	121	Cereal	Goldrush	mid-season	H2O	5.52	MO	5.650629236	Mehlich 3	1190.7632	44.35475	50.45095	2.4	0.4635	0.8343	NA	4.95445	1280.789195	NA	35.09315	Loam sableux	15.8	62.7	Bedford	64.5	25	10.5	0.781633764	0.02649615	0.191870086	NA	NA	NA
39	3	11	NPK	150	200	300	75	75	46.632778	-71.816389	1996	1996-05-17	138	1996-09-14	258	43716	121	Cereal	Goldrush	mid-season	H2O	5.52	MO	5.650629236	Mehlich 3	1190.7632	44.35475	50.45095	2.4	0.4635	0.8343	NA	4.95445	1280.789195	NA	35.09315	Loam sableux	15.8	62.7	Bedford	64.5	25	10.5	0.781633764	0.02649615	0.191870086	NA	NA	NA
40	1	1	NPK	0	0	0	0	0	46.632778	-71.816389	1996	1996-05-17	138	1996-09-14	258	43716	121	Cereal	Chieftain	mid-season	H2O	5.37	MO	4.992595768	Mehlich 3	1076.3379	35.54595	42.62445	3.5	0.5076	0.9225	NA	4.9329	1290.987408	NA	48.8106	Loam sableux	17.8	67.7	Bedford	64.5	25	10.5	0.781633764	0.02649615	0.191870086	NA	NA	NA
40	1	2	NPK	150	200	200	75	75	46.632778	-71.816389	1996	1996-05-17	138	1996-09-14	258	43716	121	Cereal	Chieftain	mid-season	H2O	5.37	MO	4.992595768	Mehlich 3	1076.3379	35.54595	42.62445	3.5	0.5076	0.9225	NA	4.9329	1290.987408	NA	48.8106	Loam sableux	17.8	67.7	Bedford	64.5	25	10.5	0.781633764	0.02649615	0.191870086	NA	NA	NA
40	1	3	NPK	0	200	200	0	0	46.632778	-71.816389	1996	1996-05-17	138	1996-09-14	258	43716	121	Cereal	Chieftain	mid-season	H2O	5.37	MO	4.992595768	Mehlich 3	1076.3379	35.54595	42.62445	3.5	0.5076	0.9225	NA	4.9329	1290.987408	NA	48.8106	Loam sableux	17.8	67.7	Bedford	64.5	25	10.5	0.781633764	0.02649615	0.191870086	NA	NA	NA
40	1	4	NPK	75	200	200	75	0	46.632778	-71.816389	1996	1996-05-17	138	1996-09-14	258	43716	121	Cereal	Chieftain	mid-season	H2O	5.37	MO	4.992595768	Mehlich 3	1076.3379	35.54595	42.62445	3.5	0.5076	0.9225	NA	4.9329	1290.987408	NA	48.8106	Loam sableux	17.8	67.7	Bedford	64.5	25	10.5	0.781633764	0.02649615	0.191870086	NA	NA	NA
40	1	5	NPK	225	200	200	112.5	112.5	46.632778	-71.816389	1996	1996-05-17	138	1996-09-14	258	43716	121	Cereal	Chieftain	mid-season	H2O	5.37	MO	4.992595768	Mehlich 3	1076.3379	35.54595	42.62445	3.5	0.5076	0.9225	NA	4.9329	1290.987408	NA	48.8106	Loam sableux	17.8	67.7	Bedford	64.5	25	10.5	0.781633764	0.02649615	0.191870086	NA	NA	NA
40	1	6	NPK	150	0	200	75	75	46.632778	-71.816389	1996	1996-05-17	138	1996-09-14	258	43716	121	Cereal	Chieftain	mid-season	H2O	5.37	MO	4.992595768	Mehlich 3	1076.3379	35.54595	42.62445	3.5	0.5076	0.9225	NA	4.9329	1290.987408	NA	48.8106	Loam sableux	17.8	67.7	Bedford	64.5	25	10.5	0.781633764	0.02649615	0.191870086	NA	NA	NA
40	1	7	NPK	150	100	200	75	75	46.632778	-71.816389	1996	1996-05-17	138	1996-09-14	258	43716	121	Cereal	Chieftain	mid-season	H2O	5.37	MO	4.992595768	Mehlich 3	1076.3379	35.54595	42.62445	3.5	0.5076	0.9225	NA	4.9329	1290.987408	NA	48.8106	Loam sableux	17.8	67.7	Bedford	64.5	25	10.5	0.781633764	0.02649615	0.191870086	NA	NA	NA
40	1	8	NPK	150	300	200	75	75	46.632778	-71.816389	1996	1996-05-17	138	1996-09-14	258	43716	121	Cereal	Chieftain	mid-season	H2O	5.37	MO	4.992595768	Mehlich 3	1076.3379	35.54595	42.62445	3.5	0.5076	0.9225	NA	4.9329	1290.987408	NA	48.8106	Loam sableux	17.8	67.7	Bedford	64.5	25	10.5	0.781633764	0.02649615	0.191870086	NA	NA	NA
40	1	9	NPK	150	200	0	75	75	46.632778	-71.816389	1996	1996-05-17	138	1996-09-14	258	43716	121	Cereal	Chieftain	mid-season	H2O	5.37	MO	4.992595768	Mehlich 3	1076.3379	35.54595	42.62445	3.5	0.5076	0.9225	NA	4.9329	1290.987408	NA	48.8106	Loam sableux	17.8	67.7	Bedford	64.5	25	10.5	0.781633764	0.02649615	0.191870086	NA	NA	NA
40	1	10	NPK	150	200	100	75	75	46.632778	-71.816389	1996	1996-05-17	138	1996-09-14	258	43716	121	Cereal	Chieftain	mid-season	H2O	5.37	MO	4.992595768	Mehlich 3	1076.3379	35.54595	42.62445	3.5	0.5076	0.9225	NA	4.9329	1290.987408	NA	48.8106	Loam sableux	17.8	67.7	Bedford	64.5	25	10.5	0.781633764	0.02649615	0.191870086	NA	NA	NA
40	1	11	NPK	150	200	300	75	75	46.632778	-71.816389	1996	1996-05-17	138	1996-09-14	258	43716	121	Cereal	Chieftain	mid-season	H2O	5.37	MO	4.992595768	Mehlich 3	1076.3379	35.54595	42.62445	3.5	0.5076	0.9225	NA	4.9329	1290.987408	NA	48.8106	Loam sableux	17.8	67.7	Bedford	64.5	25	10.5	0.781633764	0.02649615	0.191870086	NA	NA	NA
40	2	1	NPK	0	0	0	0	0	46.632778	-71.816389	1996	1996-05-17	138	1996-09-14	258	43716	121	Cereal	Chieftain	mid-season	H2O	5.255	MO	5.651716967	Mehlich 3	1055.53195	33.9977	45.78475	3.5	0.5233	0.95155	NA	5.3656	1251.48975	NA	49.4289	Loam sableux	17.8	67.7	Bedford	64.5	25	10.5	0.781633764	0.02649615	0.191870086	NA	NA	NA
40	2	2	NPK	150	200	200	75	75	46.632778	-71.816389	1996	1996-05-17	138	1996-09-14	258	43716	121	Cereal	Chieftain	mid-season	H2O	5.255	MO	5.651716967	Mehlich 3	1055.53195	33.9977	45.78475	3.5	0.5233	0.95155	NA	5.3656	1251.48975	NA	49.4289	Loam sableux	17.8	67.7	Bedford	64.5	25	10.5	0.781633764	0.02649615	0.191870086	NA	NA	NA
40	2	3	NPK	0	200	200	0	0	46.632778	-71.816389	1996	1996-05-17	138	1996-09-14	258	43716	121	Cereal	Chieftain	mid-season	H2O	5.255	MO	5.651716967	Mehlich 3	1055.53195	33.9977	45.78475	3.5	0.5233	0.95155	NA	5.3656	1251.48975	NA	49.4289	Loam sableux	17.8	67.7	Bedford	64.5	25	10.5	0.781633764	0.02649615	0.191870086	NA	NA	NA
40	2	4	NPK	75	200	200	75	0	46.632778	-71.816389	1996	1996-05-17	138	1996-09-14	258	43716	121	Cereal	Chieftain	mid-season	H2O	5.255	MO	5.651716967	Mehlich 3	1055.53195	33.9977	45.78475	3.5	0.5233	0.95155	NA	5.3656	1251.48975	NA	49.4289	Loam sableux	17.8	67.7	Bedford	64.5	25	10.5	0.781633764	0.02649615	0.191870086	NA	NA	NA
40	2	5	NPK	225	200	200	112.5	112.5	46.632778	-71.816389	1996	1996-05-17	138	1996-09-14	258	43716	121	Cereal	Chieftain	mid-season	H2O	5.255	MO	5.651716967	Mehlich 3	1055.53195	33.9977	45.78475	3.5	0.5233	0.95155	NA	5.3656	1251.48975	NA	49.4289	Loam sableux	17.8	67.7	Bedford	64.5	25	10.5	0.781633764	0.02649615	0.191870086	NA	NA	NA
40	2	6	NPK	150	0	200	75	75	46.632778	-71.816389	1996	1996-05-17	138	1996-09-14	258	43716	121	Cereal	Chieftain	mid-season	H2O	5.255	MO	5.651716967	Mehlich 3	1055.53195	33.9977	45.78475	3.5	0.5233	0.95155	NA	5.3656	1251.48975	NA	49.4289	Loam sableux	17.8	67.7	Bedford	64.5	25	10.5	0.781633764	0.02649615	0.191870086	NA	NA	NA
40	2	7	NPK	150	100	200	75	75	46.632778	-71.816389	1996	1996-05-17	138	1996-09-14	258	43716	121	Cereal	Chieftain	mid-season	H2O	5.255	MO	5.651716967	Mehlich 3	1055.53195	33.9977	45.78475	3.5	0.5233	0.95155	NA	5.3656	1251.48975	NA	49.4289	Loam sableux	17.8	67.7	Bedford	64.5	25	10.5	0.781633764	0.02649615	0.191870086	NA	NA	NA
40	2	8	NPK	150	300	200	75	75	46.632778	-71.816389	1996	1996-05-17	138	1996-09-14	258	43716	121	Cereal	Chieftain	mid-season	H2O	5.255	MO	5.651716967	Mehlich 3	1055.53195	33.9977	45.78475	3.5	0.5233	0.95155	NA	5.3656	1251.48975	NA	49.4289	Loam sableux	17.8	67.7	Bedford	64.5	25	10.5	0.781633764	0.02649615	0.191870086	NA	NA	NA
40	2	9	NPK	150	200	0	75	75	46.632778	-71.816389	1996	1996-05-17	138	1996-09-14	258	43716	121	Cereal	Chieftain	mid-season	H2O	5.255	MO	5.651716967	Mehlich 3	1055.53195	33.9977	45.78475	3.5	0.5233	0.95155	NA	5.3656	1251.48975	NA	49.4289	Loam sableux	17.8	67.7	Bedford	64.5	25	10.5	0.781633764	0.02649615	0.191870086	NA	NA	NA
40	2	10	NPK	150	200	100	75	75	46.632778	-71.816389	1996	1996-05-17	138	1996-09-14	258	43716	121	Cereal	Chieftain	mid-season	H2O	5.255	MO	5.651716967	Mehlich 3	1055.53195	33.9977	45.78475	3.5	0.5233	0.95155	NA	5.3656	1251.48975	NA	49.4289	Loam sableux	17.8	67.7	Bedford	64.5	25	10.5	0.781633764	0.02649615	0.191870086	NA	NA	NA
40	2	11	NPK	150	200	300	75	75	46.632778	-71.816389	1996	1996-05-17	138	1996-09-14	258	43716	121	Cereal	Chieftain	mid-season	H2O	5.255	MO	5.651716967	Mehlich 3	1055.53195	33.9977	45.78475	3.5	0.5233	0.95155	NA	5.3656	1251.48975	NA	49.4289	Loam sableux	17.8	67.7	Bedford	64.5	25	10.5	0.781633764	0.02649615	0.191870086	NA	NA	NA
40	3	1	NPK	0	0	0	0	0	46.632778	-71.816389	1996	1996-05-17	138	1996-09-14	258	43716	121	Cereal	Chieftain	mid-season	H2O	5.145	MO	5.712971808	Mehlich 3	996.05	35.28195	37.7894	3.5	0.41815	0.7412	NA	3.69865	1312.370154	NA	51.4634	Loam sableux	17.8	67.7	Bedford	64.5	25	10.5	0.781633764	0.02649615	0.191870086	NA	NA	NA
40	3	2	NPK	150	200	200	75	75	46.632778	-71.816389	1996	1996-05-17	138	1996-09-14	258	43716	121	Cereal	Chieftain	mid-season	H2O	5.145	MO	5.712971808	Mehlich 3	996.05	35.28195	37.7894	3.5	0.41815	0.7412	NA	3.69865	1312.370154	NA	51.4634	Loam sableux	17.8	67.7	Bedford	64.5	25	10.5	0.781633764	0.02649615	0.191870086	NA	NA	NA
40	3	3	NPK	0	200	200	0	0	46.632778	-71.816389	1996	1996-05-17	138	1996-09-14	258	43716	121	Cereal	Chieftain	mid-season	H2O	5.145	MO	5.712971808	Mehlich 3	996.05	35.28195	37.7894	3.5	0.41815	0.7412	NA	3.69865	1312.370154	NA	51.4634	Loam sableux	17.8	67.7	Bedford	64.5	25	10.5	0.781633764	0.02649615	0.191870086	NA	NA	NA
40	3	4	NPK	75	200	200	75	0	46.632778	-71.816389	1996	1996-05-17	138	1996-09-14	258	43716	121	Cereal	Chieftain	mid-season	H2O	5.145	MO	5.712971808	Mehlich 3	996.05	35.28195	37.7894	3.5	0.41815	0.7412	NA	3.69865	1312.370154	NA	51.4634	Loam sableux	17.8	67.7	Bedford	64.5	25	10.5	0.781633764	0.02649615	0.191870086	NA	NA	NA
40	3	5	NPK	225	200	200	112.5	112.5	46.632778	-71.816389	1996	1996-05-17	138	1996-09-14	258	43716	121	Cereal	Chieftain	mid-season	H2O	5.145	MO	5.712971808	Mehlich 3	996.05	35.28195	37.7894	3.5	0.41815	0.7412	NA	3.69865	1312.370154	NA	51.4634	Loam sableux	17.8	67.7	Bedford	64.5	25	10.5	0.781633764	0.02649615	0.191870086	NA	NA	NA
40	3	6	NPK	150	0	200	75	75	46.632778	-71.816389	1996	1996-05-17	138	1996-09-14	258	43716	121	Cereal	Chieftain	mid-season	H2O	5.145	MO	5.712971808	Mehlich 3	996.05	35.28195	37.7894	3.5	0.41815	0.7412	NA	3.69865	1312.370154	NA	51.4634	Loam sableux	17.8	67.7	Bedford	64.5	25	10.5	0.781633764	0.02649615	0.191870086	NA	NA	NA
40	3	7	NPK	150	100	200	75	75	46.632778	-71.816389	1996	1996-05-17	138	1996-09-14	258	43716	121	Cereal	Chieftain	mid-season	H2O	5.145	MO	5.712971808	Mehlich 3	996.05	35.28195	37.7894	3.5	0.41815	0.7412	NA	3.69865	1312.370154	NA	51.4634	Loam sableux	17.8	67.7	Bedford	64.5	25	10.5	0.781633764	0.02649615	0.191870086	NA	NA	NA
40	3	8	NPK	150	300	200	75	75	46.632778	-71.816389	1996	1996-05-17	138	1996-09-14	258	43716	121	Cereal	Chieftain	mid-season	H2O	5.145	MO	5.712971808	Mehlich 3	996.05	35.28195	37.7894	3.5	0.41815	0.7412	NA	3.69865	1312.370154	NA	51.4634	Loam sableux	17.8	67.7	Bedford	64.5	25	10.5	0.781633764	0.02649615	0.191870086	NA	NA	NA
40	3	9	NPK	150	200	0	75	75	46.632778	-71.816389	1996	1996-05-17	138	1996-09-14	258	43716	121	Cereal	Chieftain	mid-season	H2O	5.145	MO	5.712971808	Mehlich 3	996.05	35.28195	37.7894	3.5	0.41815	0.7412	NA	3.69865	1312.370154	NA	51.4634	Loam sableux	17.8	67.7	Bedford	64.5	25	10.5	0.781633764	0.02649615	0.191870086	NA	NA	NA
40	3	10	NPK	150	200	100	75	75	46.632778	-71.816389	1996	1996-05-17	138	1996-09-14	258	43716	121	Cereal	Chieftain	mid-season	H2O	5.145	MO	5.712971808	Mehlich 3	996.05	35.28195	37.7894	3.5	0.41815	0.7412	NA	3.69865	1312.370154	NA	51.4634	Loam sableux	17.8	67.7	Bedford	64.5	25	10.5	0.781633764	0.02649615	0.191870086	NA	NA	NA
40	3	11	NPK	150	200	300	75	75	46.632778	-71.816389	1996	1996-05-17	138	1996-09-14	258	43716	121	Cereal	Chieftain	mid-season	H2O	5.145	MO	5.712971808	Mehlich 3	996.05	35.28195	37.7894	3.5	0.41815	0.7412	NA	3.69865	1312.370154	NA	51.4634	Loam sableux	17.8	67.7	Bedford	64.5	25	10.5	0.781633764	0.02649615	0.191870086	NA	NA	NA
41	1	1	NPK	0	0	0	0	0	46.632778	-71.816389	1996	1996-05-17	138	1996-09-14	258	43716	121	Cereal	Snowden	late	H2O	4.96	MO	6.627110577	Mehlich 3	879.0177	49.25525	30.1774	2.3	0.3786	0.7106	NA	3.7394	1282.652371	NA	77.52615	Loam sablo-argileux	20.1	57.9	Bedford	55.7	19.9	24.4	0.781633764	0.02649615	0.191870086	NA	NA	NA
41	1	2	NPK	150	200	200	75	75	46.632778	-71.816389	1996	1996-05-17	138	1996-09-14	258	43716	121	Cereal	Snowden	late	H2O	4.96	MO	6.627110577	Mehlich 3	879.0177	49.25525	30.1774	2.3	0.3786	0.7106	NA	3.7394	1282.652371	NA	77.52615	Loam sablo-argileux	20.1	57.9	Bedford	55.7	19.9	24.4	0.781633764	0.02649615	0.191870086	NA	NA	NA
41	1	3	NPK	0	200	200	0	0	46.632778	-71.816389	1996	1996-05-17	138	1996-09-14	258	43716	121	Cereal	Snowden	late	H2O	4.96	MO	6.627110577	Mehlich 3	879.0177	49.25525	30.1774	2.3	0.3786	0.7106	NA	3.7394	1282.652371	NA	77.52615	Loam sablo-argileux	20.1	57.9	Bedford	55.7	19.9	24.4	0.781633764	0.02649615	0.191870086	NA	NA	NA
41	1	4	NPK	75	200	200	75	0	46.632778	-71.816389	1996	1996-05-17	138	1996-09-14	258	43716	121	Cereal	Snowden	late	H2O	4.96	MO	6.627110577	Mehlich 3	879.0177	49.25525	30.1774	2.3	0.3786	0.7106	NA	3.7394	1282.652371	NA	77.52615	Loam sablo-argileux	20.1	57.9	Bedford	55.7	19.9	24.4	0.781633764	0.02649615	0.191870086	NA	NA	NA
41	1	5	NPK	225	200	200	112.5	112.5	46.632778	-71.816389	1996	1996-05-17	138	1996-09-14	258	43716	121	Cereal	Snowden	late	H2O	4.96	MO	6.627110577	Mehlich 3	879.0177	49.25525	30.1774	2.3	0.3786	0.7106	NA	3.7394	1282.652371	NA	77.52615	Loam sablo-argileux	20.1	57.9	Bedford	55.7	19.9	24.4	0.781633764	0.02649615	0.191870086	NA	NA	NA
41	1	6	NPK	150	0	200	75	75	46.632778	-71.816389	1996	1996-05-17	138	1996-09-14	258	43716	121	Cereal	Snowden	late	H2O	4.96	MO	6.627110577	Mehlich 3	879.0177	49.25525	30.1774	2.3	0.3786	0.7106	NA	3.7394	1282.652371	NA	77.52615	Loam sablo-argileux	20.1	57.9	Bedford	55.7	19.9	24.4	0.781633764	0.02649615	0.191870086	NA	NA	NA
41	1	7	NPK	150	100	200	75	75	46.632778	-71.816389	1996	1996-05-17	138	1996-09-14	258	43716	121	Cereal	Snowden	late	H2O	4.96	MO	6.627110577	Mehlich 3	879.0177	49.25525	30.1774	2.3	0.3786	0.7106	NA	3.7394	1282.652371	NA	77.52615	Loam sablo-argileux	20.1	57.9	Bedford	55.7	19.9	24.4	0.781633764	0.02649615	0.191870086	NA	NA	NA
41	1	8	NPK	150	300	200	75	75	46.632778	-71.816389	1996	1996-05-17	138	1996-09-14	258	43716	121	Cereal	Snowden	late	H2O	4.96	MO	6.627110577	Mehlich 3	879.0177	49.25525	30.1774	2.3	0.3786	0.7106	NA	3.7394	1282.652371	NA	77.52615	Loam sablo-argileux	20.1	57.9	Bedford	55.7	19.9	24.4	0.781633764	0.02649615	0.191870086	NA	NA	NA
41	1	9	NPK	150	200	0	75	75	46.632778	-71.816389	1996	1996-05-17	138	1996-09-14	258	43716	121	Cereal	Snowden	late	H2O	4.96	MO	6.627110577	Mehlich 3	879.0177	49.25525	30.1774	2.3	0.3786	0.7106	NA	3.7394	1282.652371	NA	77.52615	Loam sablo-argileux	20.1	57.9	Bedford	55.7	19.9	24.4	0.781633764	0.02649615	0.191870086	NA	NA	NA
41	1	10	NPK	150	200	100	75	75	46.632778	-71.816389	1996	1996-05-17	138	1996-09-14	258	43716	121	Cereal	Snowden	late	H2O	4.96	MO	6.627110577	Mehlich 3	879.0177	49.25525	30.1774	2.3	0.3786	0.7106	NA	3.7394	1282.652371	NA	77.52615	Loam sablo-argileux	20.1	57.9	Bedford	55.7	19.9	24.4	0.781633764	0.02649615	0.191870086	NA	NA	NA
41	1	11	NPK	150	200	300	75	75	46.632778	-71.816389	1996	1996-05-17	138	1996-09-14	258	43716	121	Cereal	Snowden	late	H2O	4.96	MO	6.627110577	Mehlich 3	879.0177	49.25525	30.1774	2.3	0.3786	0.7106	NA	3.7394	1282.652371	NA	77.52615	Loam sablo-argileux	20.1	57.9	Bedford	55.7	19.9	24.4	0.781633764	0.02649615	0.191870086	NA	NA	NA
41	2	1	NPK	0	0	0	0	0	46.632778	-71.816389	1996	1996-05-17	138	1996-09-14	258	43716	121	Cereal	Snowden	late	H2O	5.25	MO	5.495818426	Mehlich 3	914.9173	42.1806	31.1333	2.3	0.41085	0.8217	NA	4.70195	1254.105525	NA	45.78695	Loam sablo-argileux	20.1	57.9	Bedford	55.7	19.9	24.4	0.781633764	0.02649615	0.191870086	NA	NA	NA
41	2	2	NPK	150	200	200	75	75	46.632778	-71.816389	1996	1996-05-17	138	1996-09-14	258	43716	121	Cereal	Snowden	late	H2O	5.25	MO	5.495818426	Mehlich 3	914.9173	42.1806	31.1333	2.3	0.41085	0.8217	NA	4.70195	1254.105525	NA	45.78695	Loam sablo-argileux	20.1	57.9	Bedford	55.7	19.9	24.4	0.781633764	0.02649615	0.191870086	NA	NA	NA
41	2	3	NPK	0	200	200	0	0	46.632778	-71.816389	1996	1996-05-17	138	1996-09-14	258	43716	121	Cereal	Snowden	late	H2O	5.25	MO	5.495818426	Mehlich 3	914.9173	42.1806	31.1333	2.3	0.41085	0.8217	NA	4.70195	1254.105525	NA	45.78695	Loam sablo-argileux	20.1	57.9	Bedford	55.7	19.9	24.4	0.781633764	0.02649615	0.191870086	NA	NA	NA
41	2	4	NPK	75	200	200	75	0	46.632778	-71.816389	1996	1996-05-17	138	1996-09-14	258	43716	121	Cereal	Snowden	late	H2O	5.25	MO	5.495818426	Mehlich 3	914.9173	42.1806	31.1333	2.3	0.41085	0.8217	NA	4.70195	1254.105525	NA	45.78695	Loam sablo-argileux	20.1	57.9	Bedford	55.7	19.9	24.4	0.781633764	0.02649615	0.191870086	NA	NA	NA
41	2	5	NPK	225	200	200	112.5	112.5	46.632778	-71.816389	1996	1996-05-17	138	1996-09-14	258	43716	121	Cereal	Snowden	late	H2O	5.25	MO	5.495818426	Mehlich 3	914.9173	42.1806	31.1333	2.3	0.41085	0.8217	NA	4.70195	1254.105525	NA	45.78695	Loam sablo-argileux	20.1	57.9	Bedford	55.7	19.9	24.4	0.781633764	0.02649615	0.191870086	NA	NA	NA
41	2	6	NPK	150	0	200	75	75	46.632778	-71.816389	1996	1996-05-17	138	1996-09-14	258	43716	121	Cereal	Snowden	late	H2O	5.25	MO	5.495818426	Mehlich 3	914.9173	42.1806	31.1333	2.3	0.41085	0.8217	NA	4.70195	1254.105525	NA	45.78695	Loam sablo-argileux	20.1	57.9	Bedford	55.7	19.9	24.4	0.781633764	0.02649615	0.191870086	NA	NA	NA
41	2	7	NPK	150	100	200	75	75	46.632778	-71.816389	1996	1996-05-17	138	1996-09-14	258	43716	121	Cereal	Snowden	late	H2O	5.25	MO	5.495818426	Mehlich 3	914.9173	42.1806	31.1333	2.3	0.41085	0.8217	NA	4.70195	1254.105525	NA	45.78695	Loam sablo-argileux	20.1	57.9	Bedford	55.7	19.9	24.4	0.781633764	0.02649615	0.191870086	NA	NA	NA
41	2	8	NPK	150	300	200	75	75	46.632778	-71.816389	1996	1996-05-17	138	1996-09-14	258	43716	121	Cereal	Snowden	late	H2O	5.25	MO	5.495818426	Mehlich 3	914.9173	42.1806	31.1333	2.3	0.41085	0.8217	NA	4.70195	1254.105525	NA	45.78695	Loam sablo-argileux	20.1	57.9	Bedford	55.7	19.9	24.4	0.781633764	0.02649615	0.191870086	NA	NA	NA
41	2	9	NPK	150	200	0	75	75	46.632778	-71.816389	1996	1996-05-17	138	1996-09-14	258	43716	121	Cereal	Snowden	late	H2O	5.25	MO	5.495818426	Mehlich 3	914.9173	42.1806	31.1333	2.3	0.41085	0.8217	NA	4.70195	1254.105525	NA	45.78695	Loam sablo-argileux	20.1	57.9	Bedford	55.7	19.9	24.4	0.781633764	0.02649615	0.191870086	NA	NA	NA
41	2	10	NPK	150	200	100	75	75	46.632778	-71.816389	1996	1996-05-17	138	1996-09-14	258	43716	121	Cereal	Snowden	late	H2O	5.25	MO	5.495818426	Mehlich 3	914.9173	42.1806	31.1333	2.3	0.41085	0.8217	NA	4.70195	1254.105525	NA	45.78695	Loam sablo-argileux	20.1	57.9	Bedford	55.7	19.9	24.4	0.781633764	0.02649615	0.191870086	NA	NA	NA
41	2	11	NPK	150	200	300	75	75	46.632778	-71.816389	1996	1996-05-17	138	1996-09-14	258	43716	121	Cereal	Snowden	late	H2O	5.25	MO	5.495818426	Mehlich 3	914.9173	42.1806	31.1333	2.3	0.41085	0.8217	NA	4.70195	1254.105525	NA	45.78695	Loam sablo-argileux	20.1	57.9	Bedford	55.7	19.9	24.4	0.781633764	0.02649615	0.191870086	NA	NA	NA
41	3	1	NPK	0	0	0	0	0	46.632778	-71.816389	1996	1996-05-17	138	1996-09-14	258	43716	121	Cereal	Snowden	late	H2O	5.2	MO	6.50265209	Mehlich 3	1129.27045	43.90925	40.0092	2.3	0.42105	0.70455	NA	3.89375	1187.286627	NA	82.62485	Loam sablo-argileux	20.1	57.9	Bedford	55.7	19.9	24.4	0.781633764	0.02649615	0.191870086	NA	NA	NA
41	3	2	NPK	150	200	200	75	75	46.632778	-71.816389	1996	1996-05-17	138	1996-09-14	258	43716	121	Cereal	Snowden	late	H2O	5.2	MO	6.50265209	Mehlich 3	1129.27045	43.90925	40.0092	2.3	0.42105	0.70455	NA	3.89375	1187.286627	NA	82.62485	Loam sablo-argileux	20.1	57.9	Bedford	55.7	19.9	24.4	0.781633764	0.02649615	0.191870086	NA	NA	NA
41	3	3	NPK	0	200	200	0	0	46.632778	-71.816389	1996	1996-05-17	138	1996-09-14	258	43716	121	Cereal	Snowden	late	H2O	5.2	MO	6.50265209	Mehlich 3	1129.27045	43.90925	40.0092	2.3	0.42105	0.70455	NA	3.89375	1187.286627	NA	82.62485	Loam sablo-argileux	20.1	57.9	Bedford	55.7	19.9	24.4	0.781633764	0.02649615	0.191870086	NA	NA	NA
41	3	4	NPK	75	200	200	75	0	46.632778	-71.816389	1996	1996-05-17	138	1996-09-14	258	43716	121	Cereal	Snowden	late	H2O	5.2	MO	6.50265209	Mehlich 3	1129.27045	43.90925	40.0092	2.3	0.42105	0.70455	NA	3.89375	1187.286627	NA	82.62485	Loam sablo-argileux	20.1	57.9	Bedford	55.7	19.9	24.4	0.781633764	0.02649615	0.191870086	NA	NA	NA
41	3	5	NPK	225	200	200	112.5	112.5	46.632778	-71.816389	1996	1996-05-17	138	1996-09-14	258	43716	121	Cereal	Snowden	late	H2O	5.2	MO	6.50265209	Mehlich 3	1129.27045	43.90925	40.0092	2.3	0.42105	0.70455	NA	3.89375	1187.286627	NA	82.62485	Loam sablo-argileux	20.1	57.9	Bedford	55.7	19.9	24.4	0.781633764	0.02649615	0.191870086	NA	NA	NA
41	3	6	NPK	150	0	200	75	75	46.632778	-71.816389	1996	1996-05-17	138	1996-09-14	258	43716	121	Cereal	Snowden	late	H2O	5.2	MO	6.50265209	Mehlich 3	1129.27045	43.90925	40.0092	2.3	0.42105	0.70455	NA	3.89375	1187.286627	NA	82.62485	Loam sablo-argileux	20.1	57.9	Bedford	55.7	19.9	24.4	0.781633764	0.02649615	0.191870086	NA	NA	NA
41	3	7	NPK	150	100	200	75	75	46.632778	-71.816389	1996	1996-05-17	138	1996-09-14	258	43716	121	Cereal	Snowden	late	H2O	5.2	MO	6.50265209	Mehlich 3	1129.27045	43.90925	40.0092	2.3	0.42105	0.70455	NA	3.89375	1187.286627	NA	82.62485	Loam sablo-argileux	20.1	57.9	Bedford	55.7	19.9	24.4	0.781633764	0.02649615	0.191870086	NA	NA	NA
41	3	8	NPK	150	300	200	75	75	46.632778	-71.816389	1996	1996-05-17	138	1996-09-14	258	43716	121	Cereal	Snowden	late	H2O	5.2	MO	6.50265209	Mehlich 3	1129.27045	43.90925	40.0092	2.3	0.42105	0.70455	NA	3.89375	1187.286627	NA	82.62485	Loam sablo-argileux	20.1	57.9	Bedford	55.7	19.9	24.4	0.781633764	0.02649615	0.191870086	NA	NA	NA
41	3	9	NPK	150	200	0	75	75	46.632778	-71.816389	1996	1996-05-17	138	1996-09-14	258	43716	121	Cereal	Snowden	late	H2O	5.2	MO	6.50265209	Mehlich 3	1129.27045	43.90925	40.0092	2.3	0.42105	0.70455	NA	3.89375	1187.286627	NA	82.62485	Loam sablo-argileux	20.1	57.9	Bedford	55.7	19.9	24.4	0.781633764	0.02649615	0.191870086	NA	NA	NA
41	3	10	NPK	150	200	100	75	75	46.632778	-71.816389	1996	1996-05-17	138	1996-09-14	258	43716	121	Cereal	Snowden	late	H2O	5.2	MO	6.50265209	Mehlich 3	1129.27045	43.90925	40.0092	2.3	0.42105	0.70455	NA	3.89375	1187.286627	NA	82.62485	Loam sablo-argileux	20.1	57.9	Bedford	55.7	19.9	24.4	0.781633764	0.02649615	0.191870086	NA	NA	NA
41	3	11	NPK	150	200	300	75	75	46.632778	-71.816389	1996	1996-05-17	138	1996-09-14	258	43716	121	Cereal	Snowden	late	H2O	5.2	MO	6.50265209	Mehlich 3	1129.27045	43.90925	40.0092	2.3	0.42105	0.70455	NA	3.89375	1187.286627	NA	82.62485	Loam sablo-argileux	20.1	57.9	Bedford	55.7	19.9	24.4	0.781633764	0.02649615	0.191870086	NA	NA	NA
42	1	1	NPK	0	0	0	0	0	46.85	-71.616667	1996	1996-05-14	135	1996-09-14	258	43716	124	Cereal	Coastal Russet	mid-season	H2O	6.43	MO	7.617818586	Mehlich 3	2217.6264	45.2936	49.1832	1.5	0.442	1.606	NA	7.1628	1005.487515	NA	26.1684	Sable loameux	9.6	80.3	Morin	82.5	12.1	5.4	0.002795205	0.988478403	0.008726392	NA	NA	NA
42	1	2	NPK	150	200	200	75	75	46.85	-71.616667	1996	1996-05-14	135	1996-09-14	258	43716	124	Cereal	Coastal Russet	mid-season	H2O	6.43	MO	7.617818586	Mehlich 3	2217.6264	45.2936	49.1832	1.5	0.442	1.606	NA	7.1628	1005.487515	NA	26.1684	Sable loameux	9.6	80.3	Morin	82.5	12.1	5.4	0.002795205	0.988478403	0.008726392	NA	NA	NA
42	1	3	NPK	0	200	200	0	0	46.85	-71.616667	1996	1996-05-14	135	1996-09-14	258	43716	124	Cereal	Coastal Russet	mid-season	H2O	6.43	MO	7.617818586	Mehlich 3	2217.6264	45.2936	49.1832	1.5	0.442	1.606	NA	7.1628	1005.487515	NA	26.1684	Sable loameux	9.6	80.3	Morin	82.5	12.1	5.4	0.002795205	0.988478403	0.008726392	NA	NA	NA
42	1	4	NPK	75	200	200	75	0	46.85	-71.616667	1996	1996-05-14	135	1996-09-14	258	43716	124	Cereal	Coastal Russet	mid-season	H2O	6.43	MO	7.617818586	Mehlich 3	2217.6264	45.2936	49.1832	1.5	0.442	1.606	NA	7.1628	1005.487515	NA	26.1684	Sable loameux	9.6	80.3	Morin	82.5	12.1	5.4	0.002795205	0.988478403	0.008726392	NA	NA	NA
42	1	5	NPK	225	200	200	112.5	112.5	46.85	-71.616667	1996	1996-05-14	135	1996-09-14	258	43716	124	Cereal	Coastal Russet	mid-season	H2O	6.43	MO	7.617818586	Mehlich 3	2217.6264	45.2936	49.1832	1.5	0.442	1.606	NA	7.1628	1005.487515	NA	26.1684	Sable loameux	9.6	80.3	Morin	82.5	12.1	5.4	0.002795205	0.988478403	0.008726392	NA	NA	NA
42	1	6	NPK	150	0	200	75	75	46.85	-71.616667	1996	1996-05-14	135	1996-09-14	258	43716	124	Cereal	Coastal Russet	mid-season	H2O	6.43	MO	7.617818586	Mehlich 3	2217.6264	45.2936	49.1832	1.5	0.442	1.606	NA	7.1628	1005.487515	NA	26.1684	Sable loameux	9.6	80.3	Morin	82.5	12.1	5.4	0.002795205	0.988478403	0.008726392	NA	NA	NA
42	1	7	NPK	150	100	200	75	75	46.85	-71.616667	1996	1996-05-14	135	1996-09-14	258	43716	124	Cereal	Coastal Russet	mid-season	H2O	6.43	MO	7.617818586	Mehlich 3	2217.6264	45.2936	49.1832	1.5	0.442	1.606	NA	7.1628	1005.487515	NA	26.1684	Sable loameux	9.6	80.3	Morin	82.5	12.1	5.4	0.002795205	0.988478403	0.008726392	NA	NA	NA
42	1	8	NPK	150	300	200	75	75	46.85	-71.616667	1996	1996-05-14	135	1996-09-14	258	43716	124	Cereal	Coastal Russet	mid-season	H2O	6.43	MO	7.617818586	Mehlich 3	2217.6264	45.2936	49.1832	1.5	0.442	1.606	NA	7.1628	1005.487515	NA	26.1684	Sable loameux	9.6	80.3	Morin	82.5	12.1	5.4	0.002795205	0.988478403	0.008726392	NA	NA	NA
42	1	9	NPK	150	200	0	75	75	46.85	-71.616667	1996	1996-05-14	135	1996-09-14	258	43716	124	Cereal	Coastal Russet	mid-season	H2O	6.43	MO	7.617818586	Mehlich 3	2217.6264	45.2936	49.1832	1.5	0.442	1.606	NA	7.1628	1005.487515	NA	26.1684	Sable loameux	9.6	80.3	Morin	82.5	12.1	5.4	0.002795205	0.988478403	0.008726392	NA	NA	NA
42	1	10	NPK	150	200	100	75	75	46.85	-71.616667	1996	1996-05-14	135	1996-09-14	258	43716	124	Cereal	Coastal Russet	mid-season	H2O	6.43	MO	7.617818586	Mehlich 3	2217.6264	45.2936	49.1832	1.5	0.442	1.606	NA	7.1628	1005.487515	NA	26.1684	Sable loameux	9.6	80.3	Morin	82.5	12.1	5.4	0.002795205	0.988478403	0.008726392	NA	NA	NA
42	1	11	NPK	150	200	300	75	75	46.85	-71.616667	1996	1996-05-14	135	1996-09-14	258	43716	124	Cereal	Coastal Russet	mid-season	H2O	6.43	MO	7.617818586	Mehlich 3	2217.6264	45.2936	49.1832	1.5	0.442	1.606	NA	7.1628	1005.487515	NA	26.1684	Sable loameux	9.6	80.3	Morin	82.5	12.1	5.4	0.002795205	0.988478403	0.008726392	NA	NA	NA
42	2	1	NPK	0	0	0	0	0	46.85	-71.616667	1996	1996-05-14	135	1996-09-14	258	43716	124	Cereal	Coastal Russet	mid-season	H2O	6.15	MO	7.866074912	Mehlich 3	1540.737	42.69155	56.55265	1.5	0.4489	3.8563	NA	11.9648	1192.070239	NA	25.23915	Sable loameux	9.6	80.3	Morin	82.5	12.1	5.4	0.002795205	0.988478403	0.008726392	NA	NA	NA
42	2	2	NPK	150	200	200	75	75	46.85	-71.616667	1996	1996-05-14	135	1996-09-14	258	43716	124	Cereal	Coastal Russet	mid-season	H2O	6.15	MO	7.866074912	Mehlich 3	1540.737	42.69155	56.55265	1.5	0.4489	3.8563	NA	11.9648	1192.070239	NA	25.23915	Sable loameux	9.6	80.3	Morin	82.5	12.1	5.4	0.002795205	0.988478403	0.008726392	NA	NA	NA
42	2	3	NPK	0	200	200	0	0	46.85	-71.616667	1996	1996-05-14	135	1996-09-14	258	43716	124	Cereal	Coastal Russet	mid-season	H2O	6.15	MO	7.866074912	Mehlich 3	1540.737	42.69155	56.55265	1.5	0.4489	3.8563	NA	11.9648	1192.070239	NA	25.23915	Sable loameux	9.6	80.3	Morin	82.5	12.1	5.4	0.002795205	0.988478403	0.008726392	NA	NA	NA
42	2	4	NPK	75	200	200	75	0	46.85	-71.616667	1996	1996-05-14	135	1996-09-14	258	43716	124	Cereal	Coastal Russet	mid-season	H2O	6.15	MO	7.866074912	Mehlich 3	1540.737	42.69155	56.55265	1.5	0.4489	3.8563	NA	11.9648	1192.070239	NA	25.23915	Sable loameux	9.6	80.3	Morin	82.5	12.1	5.4	0.002795205	0.988478403	0.008726392	NA	NA	NA
42	2	5	NPK	225	200	200	112.5	112.5	46.85	-71.616667	1996	1996-05-14	135	1996-09-14	258	43716	124	Cereal	Coastal Russet	mid-season	H2O	6.15	MO	7.866074912	Mehlich 3	1540.737	42.69155	56.55265	1.5	0.4489	3.8563	NA	11.9648	1192.070239	NA	25.23915	Sable loameux	9.6	80.3	Morin	82.5	12.1	5.4	0.002795205	0.988478403	0.008726392	NA	NA	NA
42	2	6	NPK	150	0	200	75	75	46.85	-71.616667	1996	1996-05-14	135	1996-09-14	258	43716	124	Cereal	Coastal Russet	mid-season	H2O	6.15	MO	7.866074912	Mehlich 3	1540.737	42.69155	56.55265	1.5	0.4489	3.8563	NA	11.9648	1192.070239	NA	25.23915	Sable loameux	9.6	80.3	Morin	82.5	12.1	5.4	0.002795205	0.988478403	0.008726392	NA	NA	NA
42	2	7	NPK	150	100	200	75	75	46.85	-71.616667	1996	1996-05-14	135	1996-09-14	258	43716	124	Cereal	Coastal Russet	mid-season	H2O	6.15	MO	7.866074912	Mehlich 3	1540.737	42.69155	56.55265	1.5	0.4489	3.8563	NA	11.9648	1192.070239	NA	25.23915	Sable loameux	9.6	80.3	Morin	82.5	12.1	5.4	0.002795205	0.988478403	0.008726392	NA	NA	NA
42	2	8	NPK	150	300	200	75	75	46.85	-71.616667	1996	1996-05-14	135	1996-09-14	258	43716	124	Cereal	Coastal Russet	mid-season	H2O	6.15	MO	7.866074912	Mehlich 3	1540.737	42.69155	56.55265	1.5	0.4489	3.8563	NA	11.9648	1192.070239	NA	25.23915	Sable loameux	9.6	80.3	Morin	82.5	12.1	5.4	0.002795205	0.988478403	0.008726392	NA	NA	NA
42	2	9	NPK	150	200	0	75	75	46.85	-71.616667	1996	1996-05-14	135	1996-09-14	258	43716	124	Cereal	Coastal Russet	mid-season	H2O	6.15	MO	7.866074912	Mehlich 3	1540.737	42.69155	56.55265	1.5	0.4489	3.8563	NA	11.9648	1192.070239	NA	25.23915	Sable loameux	9.6	80.3	Morin	82.5	12.1	5.4	0.002795205	0.988478403	0.008726392	NA	NA	NA
42	2	10	NPK	150	200	100	75	75	46.85	-71.616667	1996	1996-05-14	135	1996-09-14	258	43716	124	Cereal	Coastal Russet	mid-season	H2O	6.15	MO	7.866074912	Mehlich 3	1540.737	42.69155	56.55265	1.5	0.4489	3.8563	NA	11.9648	1192.070239	NA	25.23915	Sable loameux	9.6	80.3	Morin	82.5	12.1	5.4	0.002795205	0.988478403	0.008726392	NA	NA	NA
42	2	11	NPK	150	200	300	75	75	46.85	-71.616667	1996	1996-05-14	135	1996-09-14	258	43716	124	Cereal	Coastal Russet	mid-season	H2O	6.15	MO	7.866074912	Mehlich 3	1540.737	42.69155	56.55265	1.5	0.4489	3.8563	NA	11.9648	1192.070239	NA	25.23915	Sable loameux	9.6	80.3	Morin	82.5	12.1	5.4	0.002795205	0.988478403	0.008726392	NA	NA	NA
42	3	1	NPK	0	0	0	0	0	46.85	-71.616667	1996	1996-05-14	135	1996-09-14	258	43716	124	Cereal	Coastal Russet	mid-season	H2O	6.485	MO	7.864635763	Mehlich 3	1865.589	46.2198	74.1378	1.5	0.4815	3.4605	NA	12.6597	1153.157744	NA	34.5306	Sable loameux	9.6	80.3	Morin	82.5	12.1	5.4	0.002795205	0.988478403	0.008726392	NA	NA	NA
42	3	2	NPK	150	200	200	75	75	46.85	-71.616667	1996	1996-05-14	135	1996-09-14	258	43716	124	Cereal	Coastal Russet	mid-season	H2O	6.485	MO	7.864635763	Mehlich 3	1865.589	46.2198	74.1378	1.5	0.4815	3.4605	NA	12.6597	1153.157744	NA	34.5306	Sable loameux	9.6	80.3	Morin	82.5	12.1	5.4	0.002795205	0.988478403	0.008726392	NA	NA	NA
42	3	3	NPK	0	200	200	0	0	46.85	-71.616667	1996	1996-05-14	135	1996-09-14	258	43716	124	Cereal	Coastal Russet	mid-season	H2O	6.485	MO	7.864635763	Mehlich 3	1865.589	46.2198	74.1378	1.5	0.4815	3.4605	NA	12.6597	1153.157744	NA	34.5306	Sable loameux	9.6	80.3	Morin	82.5	12.1	5.4	0.002795205	0.988478403	0.008726392	NA	NA	NA
42	3	4	NPK	75	200	200	75	0	46.85	-71.616667	1996	1996-05-14	135	1996-09-14	258	43716	124	Cereal	Coastal Russet	mid-season	H2O	6.485	MO	7.864635763	Mehlich 3	1865.589	46.2198	74.1378	1.5	0.4815	3.4605	NA	12.6597	1153.157744	NA	34.5306	Sable loameux	9.6	80.3	Morin	82.5	12.1	5.4	0.002795205	0.988478403	0.008726392	NA	NA	NA
42	3	5	NPK	225	200	200	112.5	112.5	46.85	-71.616667	1996	1996-05-14	135	1996-09-14	258	43716	124	Cereal	Coastal Russet	mid-season	H2O	6.485	MO	7.864635763	Mehlich 3	1865.589	46.2198	74.1378	1.5	0.4815	3.4605	NA	12.6597	1153.157744	NA	34.5306	Sable loameux	9.6	80.3	Morin	82.5	12.1	5.4	0.002795205	0.988478403	0.008726392	NA	NA	NA
42	3	6	NPK	150	0	200	75	75	46.85	-71.616667	1996	1996-05-14	135	1996-09-14	258	43716	124	Cereal	Coastal Russet	mid-season	H2O	6.485	MO	7.864635763	Mehlich 3	1865.589	46.2198	74.1378	1.5	0.4815	3.4605	NA	12.6597	1153.157744	NA	34.5306	Sable loameux	9.6	80.3	Morin	82.5	12.1	5.4	0.002795205	0.988478403	0.008726392	NA	NA	NA
42	3	7	NPK	150	100	200	75	75	46.85	-71.616667	1996	1996-05-14	135	1996-09-14	258	43716	124	Cereal	Coastal Russet	mid-season	H2O	6.485	MO	7.864635763	Mehlich 3	1865.589	46.2198	74.1378	1.5	0.4815	3.4605	NA	12.6597	1153.157744	NA	34.5306	Sable loameux	9.6	80.3	Morin	82.5	12.1	5.4	0.002795205	0.988478403	0.008726392	NA	NA	NA
42	3	8	NPK	150	300	200	75	75	46.85	-71.616667	1996	1996-05-14	135	1996-09-14	258	43716	124	Cereal	Coastal Russet	mid-season	H2O	6.485	MO	7.864635763	Mehlich 3	1865.589	46.2198	74.1378	1.5	0.4815	3.4605	NA	12.6597	1153.157744	NA	34.5306	Sable loameux	9.6	80.3	Morin	82.5	12.1	5.4	0.002795205	0.988478403	0.008726392	NA	NA	NA
42	3	9	NPK	150	200	0	75	75	46.85	-71.616667	1996	1996-05-14	135	1996-09-14	258	43716	124	Cereal	Coastal Russet	mid-season	H2O	6.485	MO	7.864635763	Mehlich 3	1865.589	46.2198	74.1378	1.5	0.4815	3.4605	NA	12.6597	1153.157744	NA	34.5306	Sable loameux	9.6	80.3	Morin	82.5	12.1	5.4	0.002795205	0.988478403	0.008726392	NA	NA	NA
42	3	10	NPK	150	200	100	75	75	46.85	-71.616667	1996	1996-05-14	135	1996-09-14	258	43716	124	Cereal	Coastal Russet	mid-season	H2O	6.485	MO	7.864635763	Mehlich 3	1865.589	46.2198	74.1378	1.5	0.4815	3.4605	NA	12.6597	1153.157744	NA	34.5306	Sable loameux	9.6	80.3	Morin	82.5	12.1	5.4	0.002795205	0.988478403	0.008726392	NA	NA	NA
42	3	11	NPK	150	200	300	75	75	46.85	-71.616667	1996	1996-05-14	135	1996-09-14	258	43716	124	Cereal	Coastal Russet	mid-season	H2O	6.485	MO	7.864635763	Mehlich 3	1865.589	46.2198	74.1378	1.5	0.4815	3.4605	NA	12.6597	1153.157744	NA	34.5306	Sable loameux	9.6	80.3	Morin	82.5	12.1	5.4	0.002795205	0.988478403	0.008726392	NA	NA	NA
43	1	1	NPK	0	0	0	0	0	45.65	-73.3	1996	1996-05-15	136	1996-09-15	259	43716	124	Cereal	Chieftain	mid-season	H2O	5.95	MO	2.392246851	Mehlich 3	592.229	77.4279	70.8961	2.8	0.63615	2.6282	NA	10.3429	1421.714414	NA	118.808	Sable	7.5	90	Prairie	92.7	4.4	2.9	0.174604622	0.09412332	0.731272058	NA	NA	NA
43	1	2	NPK	150	200	200	75	75	45.65	-73.3	1996	1996-05-15	136	1996-09-15	259	43716	124	Cereal	Chieftain	mid-season	H2O	5.95	MO	2.392246851	Mehlich 3	592.229	77.4279	70.8961	2.8	0.63615	2.6282	NA	10.3429	1421.714414	NA	118.808	Sable	7.5	90	Prairie	92.7	4.4	2.9	0.174604622	0.09412332	0.731272058	NA	NA	NA
43	1	3	NPK	0	200	200	0	0	45.65	-73.3	1996	1996-05-15	136	1996-09-15	259	43716	124	Cereal	Chieftain	mid-season	H2O	5.95	MO	2.392246851	Mehlich 3	592.229	77.4279	70.8961	2.8	0.63615	2.6282	NA	10.3429	1421.714414	NA	118.808	Sable	7.5	90	Prairie	92.7	4.4	2.9	0.174604622	0.09412332	0.731272058	NA	NA	NA
43	1	4	NPK	75	200	200	75	0	45.65	-73.3	1996	1996-05-15	136	1996-09-15	259	43716	124	Cereal	Chieftain	mid-season	H2O	5.95	MO	2.392246851	Mehlich 3	592.229	77.4279	70.8961	2.8	0.63615	2.6282	NA	10.3429	1421.714414	NA	118.808	Sable	7.5	90	Prairie	92.7	4.4	2.9	0.174604622	0.09412332	0.731272058	NA	NA	NA
43	1	5	NPK	225	200	200	112.5	112.5	45.65	-73.3	1996	1996-05-15	136	1996-09-15	259	43716	124	Cereal	Chieftain	mid-season	H2O	5.95	MO	2.392246851	Mehlich 3	592.229	77.4279	70.8961	2.8	0.63615	2.6282	NA	10.3429	1421.714414	NA	118.808	Sable	7.5	90	Prairie	92.7	4.4	2.9	0.174604622	0.09412332	0.731272058	NA	NA	NA
43	1	6	NPK	150	0	200	75	75	45.65	-73.3	1996	1996-05-15	136	1996-09-15	259	43716	124	Cereal	Chieftain	mid-season	H2O	5.95	MO	2.392246851	Mehlich 3	592.229	77.4279	70.8961	2.8	0.63615	2.6282	NA	10.3429	1421.714414	NA	118.808	Sable	7.5	90	Prairie	92.7	4.4	2.9	0.174604622	0.09412332	0.731272058	NA	NA	NA
43	1	7	NPK	150	100	200	75	75	45.65	-73.3	1996	1996-05-15	136	1996-09-15	259	43716	124	Cereal	Chieftain	mid-season	H2O	5.95	MO	2.392246851	Mehlich 3	592.229	77.4279	70.8961	2.8	0.63615	2.6282	NA	10.3429	1421.714414	NA	118.808	Sable	7.5	90	Prairie	92.7	4.4	2.9	0.174604622	0.09412332	0.731272058	NA	NA	NA
43	1	8	NPK	150	300	200	75	75	45.65	-73.3	1996	1996-05-15	136	1996-09-15	259	43716	124	Cereal	Chieftain	mid-season	H2O	5.95	MO	2.392246851	Mehlich 3	592.229	77.4279	70.8961	2.8	0.63615	2.6282	NA	10.3429	1421.714414	NA	118.808	Sable	7.5	90	Prairie	92.7	4.4	2.9	0.174604622	0.09412332	0.731272058	NA	NA	NA
43	1	9	NPK	150	200	0	75	75	45.65	-73.3	1996	1996-05-15	136	1996-09-15	259	43716	124	Cereal	Chieftain	mid-season	H2O	5.95	MO	2.392246851	Mehlich 3	592.229	77.4279	70.8961	2.8	0.63615	2.6282	NA	10.3429	1421.714414	NA	118.808	Sable	7.5	90	Prairie	92.7	4.4	2.9	0.174604622	0.09412332	0.731272058	NA	NA	NA
43	1	10	NPK	150	200	100	75	75	45.65	-73.3	1996	1996-05-15	136	1996-09-15	259	43716	124	Cereal	Chieftain	mid-season	H2O	5.95	MO	2.392246851	Mehlich 3	592.229	77.4279	70.8961	2.8	0.63615	2.6282	NA	10.3429	1421.714414	NA	118.808	Sable	7.5	90	Prairie	92.7	4.4	2.9	0.174604622	0.09412332	0.731272058	NA	NA	NA
43	1	11	NPK	150	200	300	75	75	45.65	-73.3	1996	1996-05-15	136	1996-09-15	259	43716	124	Cereal	Chieftain	mid-season	H2O	5.95	MO	2.392246851	Mehlich 3	592.229	77.4279	70.8961	2.8	0.63615	2.6282	NA	10.3429	1421.714414	NA	118.808	Sable	7.5	90	Prairie	92.7	4.4	2.9	0.174604622	0.09412332	0.731272058	NA	NA	NA
43	2	1	NPK	0	0	0	0	0	45.65	-73.3	1996	1996-05-15	136	1996-09-15	259	43716	124	Cereal	Chieftain	mid-season	H2O	5.25	MO	2.80009952	Mehlich 3	393.11745	74.53325	83.46965	2.8	0.81735	3.184	NA	6.58205	1398.449595	NA	132.6895	Sable	7.5	90	Prairie	92.7	4.4	2.9	0.174604622	0.09412332	0.731272058	NA	NA	NA
43	2	2	NPK	150	200	200	75	75	45.65	-73.3	1996	1996-05-15	136	1996-09-15	259	43716	124	Cereal	Chieftain	mid-season	H2O	5.25	MO	2.80009952	Mehlich 3	393.11745	74.53325	83.46965	2.8	0.81735	3.184	NA	6.58205	1398.449595	NA	132.6895	Sable	7.5	90	Prairie	92.7	4.4	2.9	0.174604622	0.09412332	0.731272058	NA	NA	NA
43	2	3	NPK	0	200	200	0	0	45.65	-73.3	1996	1996-05-15	136	1996-09-15	259	43716	124	Cereal	Chieftain	mid-season	H2O	5.25	MO	2.80009952	Mehlich 3	393.11745	74.53325	83.46965	2.8	0.81735	3.184	NA	6.58205	1398.449595	NA	132.6895	Sable	7.5	90	Prairie	92.7	4.4	2.9	0.174604622	0.09412332	0.731272058	NA	NA	NA
43	2	4	NPK	75	200	200	75	0	45.65	-73.3	1996	1996-05-15	136	1996-09-15	259	43716	124	Cereal	Chieftain	mid-season	H2O	5.25	MO	2.80009952	Mehlich 3	393.11745	74.53325	83.46965	2.8	0.81735	3.184	NA	6.58205	1398.449595	NA	132.6895	Sable	7.5	90	Prairie	92.7	4.4	2.9	0.174604622	0.09412332	0.731272058	NA	NA	NA
43	2	5	NPK	225	200	200	112.5	112.5	45.65	-73.3	1996	1996-05-15	136	1996-09-15	259	43716	124	Cereal	Chieftain	mid-season	H2O	5.25	MO	2.80009952	Mehlich 3	393.11745	74.53325	83.46965	2.8	0.81735	3.184	NA	6.58205	1398.449595	NA	132.6895	Sable	7.5	90	Prairie	92.7	4.4	2.9	0.174604622	0.09412332	0.731272058	NA	NA	NA
43	2	6	NPK	150	0	200	75	75	45.65	-73.3	1996	1996-05-15	136	1996-09-15	259	43716	124	Cereal	Chieftain	mid-season	H2O	5.25	MO	2.80009952	Mehlich 3	393.11745	74.53325	83.46965	2.8	0.81735	3.184	NA	6.58205	1398.449595	NA	132.6895	Sable	7.5	90	Prairie	92.7	4.4	2.9	0.174604622	0.09412332	0.731272058	NA	NA	NA
43	2	7	NPK	150	100	200	75	75	45.65	-73.3	1996	1996-05-15	136	1996-09-15	259	43716	124	Cereal	Chieftain	mid-season	H2O	5.25	MO	2.80009952	Mehlich 3	393.11745	74.53325	83.46965	2.8	0.81735	3.184	NA	6.58205	1398.449595	NA	132.6895	Sable	7.5	90	Prairie	92.7	4.4	2.9	0.174604622	0.09412332	0.731272058	NA	NA	NA
43	2	8	NPK	150	300	200	75	75	45.65	-73.3	1996	1996-05-15	136	1996-09-15	259	43716	124	Cereal	Chieftain	mid-season	H2O	5.25	MO	2.80009952	Mehlich 3	393.11745	74.53325	83.46965	2.8	0.81735	3.184	NA	6.58205	1398.449595	NA	132.6895	Sable	7.5	90	Prairie	92.7	4.4	2.9	0.174604622	0.09412332	0.731272058	NA	NA	NA
43	2	9	NPK	150	200	0	75	75	45.65	-73.3	1996	1996-05-15	136	1996-09-15	259	43716	124	Cereal	Chieftain	mid-season	H2O	5.25	MO	2.80009952	Mehlich 3	393.11745	74.53325	83.46965	2.8	0.81735	3.184	NA	6.58205	1398.449595	NA	132.6895	Sable	7.5	90	Prairie	92.7	4.4	2.9	0.174604622	0.09412332	0.731272058	NA	NA	NA
43	2	10	NPK	150	200	100	75	75	45.65	-73.3	1996	1996-05-15	136	1996-09-15	259	43716	124	Cereal	Chieftain	mid-season	H2O	5.25	MO	2.80009952	Mehlich 3	393.11745	74.53325	83.46965	2.8	0.81735	3.184	NA	6.58205	1398.449595	NA	132.6895	Sable	7.5	90	Prairie	92.7	4.4	2.9	0.174604622	0.09412332	0.731272058	NA	NA	NA
43	2	11	NPK	150	200	300	75	75	45.65	-73.3	1996	1996-05-15	136	1996-09-15	259	43716	124	Cereal	Chieftain	mid-season	H2O	5.25	MO	2.80009952	Mehlich 3	393.11745	74.53325	83.46965	2.8	0.81735	3.184	NA	6.58205	1398.449595	NA	132.6895	Sable	7.5	90	Prairie	92.7	4.4	2.9	0.174604622	0.09412332	0.731272058	NA	NA	NA
43	3	1	NPK	0	0	0	0	0	45.65	-73.3	1996	1996-05-15	136	1996-09-15	259	43716	124	Cereal	Chieftain	mid-season	H2O	5.02	MO	2.584892069	Mehlich 3	337.06035	62.3986	54.70575	2.8	0.7414	2.70565	NA	5.97325	1416.563711	NA	122.506	Sable	7.5	90	Prairie	92.7	4.4	2.9	0.174604622	0.09412332	0.731272058	NA	NA	NA
43	3	2	NPK	150	200	200	75	75	45.65	-73.3	1996	1996-05-15	136	1996-09-15	259	43716	124	Cereal	Chieftain	mid-season	H2O	5.02	MO	2.584892069	Mehlich 3	337.06035	62.3986	54.70575	2.8	0.7414	2.70565	NA	5.97325	1416.563711	NA	122.506	Sable	7.5	90	Prairie	92.7	4.4	2.9	0.174604622	0.09412332	0.731272058	NA	NA	NA
43	3	3	NPK	0	200	200	0	0	45.65	-73.3	1996	1996-05-15	136	1996-09-15	259	43716	124	Cereal	Chieftain	mid-season	H2O	5.02	MO	2.584892069	Mehlich 3	337.06035	62.3986	54.70575	2.8	0.7414	2.70565	NA	5.97325	1416.563711	NA	122.506	Sable	7.5	90	Prairie	92.7	4.4	2.9	0.174604622	0.09412332	0.731272058	NA	NA	NA
43	3	4	NPK	75	200	200	75	0	45.65	-73.3	1996	1996-05-15	136	1996-09-15	259	43716	124	Cereal	Chieftain	mid-season	H2O	5.02	MO	2.584892069	Mehlich 3	337.06035	62.3986	54.70575	2.8	0.7414	2.70565	NA	5.97325	1416.563711	NA	122.506	Sable	7.5	90	Prairie	92.7	4.4	2.9	0.174604622	0.09412332	0.731272058	NA	NA	NA
43	3	5	NPK	225	200	200	112.5	112.5	45.65	-73.3	1996	1996-05-15	136	1996-09-15	259	43716	124	Cereal	Chieftain	mid-season	H2O	5.02	MO	2.584892069	Mehlich 3	337.06035	62.3986	54.70575	2.8	0.7414	2.70565	NA	5.97325	1416.563711	NA	122.506	Sable	7.5	90	Prairie	92.7	4.4	2.9	0.174604622	0.09412332	0.731272058	NA	NA	NA
43	3	6	NPK	150	0	200	75	75	45.65	-73.3	1996	1996-05-15	136	1996-09-15	259	43716	124	Cereal	Chieftain	mid-season	H2O	5.02	MO	2.584892069	Mehlich 3	337.06035	62.3986	54.70575	2.8	0.7414	2.70565	NA	5.97325	1416.563711	NA	122.506	Sable	7.5	90	Prairie	92.7	4.4	2.9	0.174604622	0.09412332	0.731272058	NA	NA	NA
43	3	7	NPK	150	100	200	75	75	45.65	-73.3	1996	1996-05-15	136	1996-09-15	259	43716	124	Cereal	Chieftain	mid-season	H2O	5.02	MO	2.584892069	Mehlich 3	337.06035	62.3986	54.70575	2.8	0.7414	2.70565	NA	5.97325	1416.563711	NA	122.506	Sable	7.5	90	Prairie	92.7	4.4	2.9	0.174604622	0.09412332	0.731272058	NA	NA	NA
43	3	8	NPK	150	300	200	75	75	45.65	-73.3	1996	1996-05-15	136	1996-09-15	259	43716	124	Cereal	Chieftain	mid-season	H2O	5.02	MO	2.584892069	Mehlich 3	337.06035	62.3986	54.70575	2.8	0.7414	2.70565	NA	5.97325	1416.563711	NA	122.506	Sable	7.5	90	Prairie	92.7	4.4	2.9	0.174604622	0.09412332	0.731272058	NA	NA	NA
43	3	9	NPK	150	200	0	75	75	45.65	-73.3	1996	1996-05-15	136	1996-09-15	259	43716	124	Cereal	Chieftain	mid-season	H2O	5.02	MO	2.584892069	Mehlich 3	337.06035	62.3986	54.70575	2.8	0.7414	2.70565	NA	5.97325	1416.563711	NA	122.506	Sable	7.5	90	Prairie	92.7	4.4	2.9	0.174604622	0.09412332	0.731272058	NA	NA	NA
43	3	10	NPK	150	200	100	75	75	45.65	-73.3	1996	1996-05-15	136	1996-09-15	259	43716	124	Cereal	Chieftain	mid-season	H2O	5.02	MO	2.584892069	Mehlich 3	337.06035	62.3986	54.70575	2.8	0.7414	2.70565	NA	5.97325	1416.563711	NA	122.506	Sable	7.5	90	Prairie	92.7	4.4	2.9	0.174604622	0.09412332	0.731272058	NA	NA	NA
43	3	11	NPK	150	200	300	75	75	45.65	-73.3	1996	1996-05-15	136	1996-09-15	259	43716	124	Cereal	Chieftain	mid-season	H2O	5.02	MO	2.584892069	Mehlich 3	337.06035	62.3986	54.70575	2.8	0.7414	2.70565	NA	5.97325	1416.563711	NA	122.506	Sable	7.5	90	Prairie	92.7	4.4	2.9	0.174604622	0.09412332	0.731272058	NA	NA	NA
44	1	1	NPK	0	0	0	0	0	45.65	-73.3	1996	1996-05-15	136	1996-09-15	259	43716	124	Cereal	Snowden	late	H2O	5.965	MO	3.243504928	Mehlich 3	603.4677	89.1495	69.14655	4.4	0.7596	2.23485	NA	6.20935	1359.725244	NA	117.73505	Sable	7.5	90	Prairie	92.7	4.4	2.9	0.174604622	0.09412332	0.731272058	NA	NA	NA
44	1	2	NPK	150	200	200	75	75	45.65	-73.3	1996	1996-05-15	136	1996-09-15	259	43716	124	Cereal	Snowden	late	H2O	5.965	MO	3.243504928	Mehlich 3	603.4677	89.1495	69.14655	4.4	0.7596	2.23485	NA	6.20935	1359.725244	NA	117.73505	Sable	7.5	90	Prairie	92.7	4.4	2.9	0.174604622	0.09412332	0.731272058	NA	NA	NA
44	1	3	NPK	0	200	200	0	0	45.65	-73.3	1996	1996-05-15	136	1996-09-15	259	43716	124	Cereal	Snowden	late	H2O	5.965	MO	3.243504928	Mehlich 3	603.4677	89.1495	69.14655	4.4	0.7596	2.23485	NA	6.20935	1359.725244	NA	117.73505	Sable	7.5	90	Prairie	92.7	4.4	2.9	0.174604622	0.09412332	0.731272058	NA	NA	NA
44	1	4	NPK	75	200	200	75	0	45.65	-73.3	1996	1996-05-15	136	1996-09-15	259	43716	124	Cereal	Snowden	late	H2O	5.965	MO	3.243504928	Mehlich 3	603.4677	89.1495	69.14655	4.4	0.7596	2.23485	NA	6.20935	1359.725244	NA	117.73505	Sable	7.5	90	Prairie	92.7	4.4	2.9	0.174604622	0.09412332	0.731272058	NA	NA	NA
44	1	5	NPK	225	200	200	112.5	112.5	45.65	-73.3	1996	1996-05-15	136	1996-09-15	259	43716	124	Cereal	Snowden	late	H2O	5.965	MO	3.243504928	Mehlich 3	603.4677	89.1495	69.14655	4.4	0.7596	2.23485	NA	6.20935	1359.725244	NA	117.73505	Sable	7.5	90	Prairie	92.7	4.4	2.9	0.174604622	0.09412332	0.731272058	NA	NA	NA
44	1	6	NPK	150	0	200	75	75	45.65	-73.3	1996	1996-05-15	136	1996-09-15	259	43716	124	Cereal	Snowden	late	H2O	5.965	MO	3.243504928	Mehlich 3	603.4677	89.1495	69.14655	4.4	0.7596	2.23485	NA	6.20935	1359.725244	NA	117.73505	Sable	7.5	90	Prairie	92.7	4.4	2.9	0.174604622	0.09412332	0.731272058	NA	NA	NA
44	1	7	NPK	150	100	200	75	75	45.65	-73.3	1996	1996-05-15	136	1996-09-15	259	43716	124	Cereal	Snowden	late	H2O	5.965	MO	3.243504928	Mehlich 3	603.4677	89.1495	69.14655	4.4	0.7596	2.23485	NA	6.20935	1359.725244	NA	117.73505	Sable	7.5	90	Prairie	92.7	4.4	2.9	0.174604622	0.09412332	0.731272058	NA	NA	NA
44	1	8	NPK	150	300	200	75	75	45.65	-73.3	1996	1996-05-15	136	1996-09-15	259	43716	124	Cereal	Snowden	late	H2O	5.965	MO	3.243504928	Mehlich 3	603.4677	89.1495	69.14655	4.4	0.7596	2.23485	NA	6.20935	1359.725244	NA	117.73505	Sable	7.5	90	Prairie	92.7	4.4	2.9	0.174604622	0.09412332	0.731272058	NA	NA	NA
44	1	9	NPK	150	200	0	75	75	45.65	-73.3	1996	1996-05-15	136	1996-09-15	259	43716	124	Cereal	Snowden	late	H2O	5.965	MO	3.243504928	Mehlich 3	603.4677	89.1495	69.14655	4.4	0.7596	2.23485	NA	6.20935	1359.725244	NA	117.73505	Sable	7.5	90	Prairie	92.7	4.4	2.9	0.174604622	0.09412332	0.731272058	NA	NA	NA
44	1	10	NPK	150	200	100	75	75	45.65	-73.3	1996	1996-05-15	136	1996-09-15	259	43716	124	Cereal	Snowden	late	H2O	5.965	MO	3.243504928	Mehlich 3	603.4677	89.1495	69.14655	4.4	0.7596	2.23485	NA	6.20935	1359.725244	NA	117.73505	Sable	7.5	90	Prairie	92.7	4.4	2.9	0.174604622	0.09412332	0.731272058	NA	NA	NA
44	1	11	NPK	150	200	300	75	75	45.65	-73.3	1996	1996-05-15	136	1996-09-15	259	43716	124	Cereal	Snowden	late	H2O	5.965	MO	3.243504928	Mehlich 3	603.4677	89.1495	69.14655	4.4	0.7596	2.23485	NA	6.20935	1359.725244	NA	117.73505	Sable	7.5	90	Prairie	92.7	4.4	2.9	0.174604622	0.09412332	0.731272058	NA	NA	NA
44	2	1	NPK	0	0	0	0	0	45.65	-73.3	1996	1996-05-15	136	1996-09-15	259	43716	124	Cereal	Snowden	late	H2O	5.285	MO	3.226167201	Mehlich 3	430.2595	75.757	62.63895	4.4	0.83875	2.60495	NA	5.25235	1467.670723	NA	104.171	Sable	7.5	90	Prairie	92.7	4.4	2.9	0.174604622	0.09412332	0.731272058	NA	NA	NA
44	2	2	NPK	150	200	200	75	75	45.65	-73.3	1996	1996-05-15	136	1996-09-15	259	43716	124	Cereal	Snowden	late	H2O	5.285	MO	3.226167201	Mehlich 3	430.2595	75.757	62.63895	4.4	0.83875	2.60495	NA	5.25235	1467.670723	NA	104.171	Sable	7.5	90	Prairie	92.7	4.4	2.9	0.174604622	0.09412332	0.731272058	NA	NA	NA
44	2	3	NPK	0	200	200	0	0	45.65	-73.3	1996	1996-05-15	136	1996-09-15	259	43716	124	Cereal	Snowden	late	H2O	5.285	MO	3.226167201	Mehlich 3	430.2595	75.757	62.63895	4.4	0.83875	2.60495	NA	5.25235	1467.670723	NA	104.171	Sable	7.5	90	Prairie	92.7	4.4	2.9	0.174604622	0.09412332	0.731272058	NA	NA	NA
44	2	4	NPK	75	200	200	75	0	45.65	-73.3	1996	1996-05-15	136	1996-09-15	259	43716	124	Cereal	Snowden	late	H2O	5.285	MO	3.226167201	Mehlich 3	430.2595	75.757	62.63895	4.4	0.83875	2.60495	NA	5.25235	1467.670723	NA	104.171	Sable	7.5	90	Prairie	92.7	4.4	2.9	0.174604622	0.09412332	0.731272058	NA	NA	NA
44	2	5	NPK	225	200	200	112.5	112.5	45.65	-73.3	1996	1996-05-15	136	1996-09-15	259	43716	124	Cereal	Snowden	late	H2O	5.285	MO	3.226167201	Mehlich 3	430.2595	75.757	62.63895	4.4	0.83875	2.60495	NA	5.25235	1467.670723	NA	104.171	Sable	7.5	90	Prairie	92.7	4.4	2.9	0.174604622	0.09412332	0.731272058	NA	NA	NA
44	2	6	NPK	150	0	200	75	75	45.65	-73.3	1996	1996-05-15	136	1996-09-15	259	43716	124	Cereal	Snowden	late	H2O	5.285	MO	3.226167201	Mehlich 3	430.2595	75.757	62.63895	4.4	0.83875	2.60495	NA	5.25235	1467.670723	NA	104.171	Sable	7.5	90	Prairie	92.7	4.4	2.9	0.174604622	0.09412332	0.731272058	NA	NA	NA
44	2	7	NPK	150	100	200	75	75	45.65	-73.3	1996	1996-05-15	136	1996-09-15	259	43716	124	Cereal	Snowden	late	H2O	5.285	MO	3.226167201	Mehlich 3	430.2595	75.757	62.63895	4.4	0.83875	2.60495	NA	5.25235	1467.670723	NA	104.171	Sable	7.5	90	Prairie	92.7	4.4	2.9	0.174604622	0.09412332	0.731272058	NA	NA	NA
44	2	8	NPK	150	300	200	75	75	45.65	-73.3	1996	1996-05-15	136	1996-09-15	259	43716	124	Cereal	Snowden	late	H2O	5.285	MO	3.226167201	Mehlich 3	430.2595	75.757	62.63895	4.4	0.83875	2.60495	NA	5.25235	1467.670723	NA	104.171	Sable	7.5	90	Prairie	92.7	4.4	2.9	0.174604622	0.09412332	0.731272058	NA	NA	NA
44	2	9	NPK	150	200	0	75	75	45.65	-73.3	1996	1996-05-15	136	1996-09-15	259	43716	124	Cereal	Snowden	late	H2O	5.285	MO	3.226167201	Mehlich 3	430.2595	75.757	62.63895	4.4	0.83875	2.60495	NA	5.25235	1467.670723	NA	104.171	Sable	7.5	90	Prairie	92.7	4.4	2.9	0.174604622	0.09412332	0.731272058	NA	NA	NA
44	2	10	NPK	150	200	100	75	75	45.65	-73.3	1996	1996-05-15	136	1996-09-15	259	43716	124	Cereal	Snowden	late	H2O	5.285	MO	3.226167201	Mehlich 3	430.2595	75.757	62.63895	4.4	0.83875	2.60495	NA	5.25235	1467.670723	NA	104.171	Sable	7.5	90	Prairie	92.7	4.4	2.9	0.174604622	0.09412332	0.731272058	NA	NA	NA
44	2	11	NPK	150	200	300	75	75	45.65	-73.3	1996	1996-05-15	136	1996-09-15	259	43716	124	Cereal	Snowden	late	H2O	5.285	MO	3.226167201	Mehlich 3	430.2595	75.757	62.63895	4.4	0.83875	2.60495	NA	5.25235	1467.670723	NA	104.171	Sable	7.5	90	Prairie	92.7	4.4	2.9	0.174604622	0.09412332	0.731272058	NA	NA	NA
44	3	1	NPK	0	0	0	0	0	45.65	-73.3	1996	1996-05-15	136	1996-09-15	259	43716	124	Cereal	Snowden	late	H2O	4.795	MO	3.889791211	Mehlich 3	320.36785	55.6237	44.38555	4.4	0.6646	2.6584	NA	3.76675	1550.472076	NA	116.6453	Sable	7.5	90	Prairie	92.7	4.4	2.9	0.174604622	0.09412332	0.731272058	NA	NA	NA
44	3	2	NPK	150	200	200	75	75	45.65	-73.3	1996	1996-05-15	136	1996-09-15	259	43716	124	Cereal	Snowden	late	H2O	4.795	MO	3.889791211	Mehlich 3	320.36785	55.6237	44.38555	4.4	0.6646	2.6584	NA	3.76675	1550.472076	NA	116.6453	Sable	7.5	90	Prairie	92.7	4.4	2.9	0.174604622	0.09412332	0.731272058	NA	NA	NA
44	3	3	NPK	0	200	200	0	0	45.65	-73.3	1996	1996-05-15	136	1996-09-15	259	43716	124	Cereal	Snowden	late	H2O	4.795	MO	3.889791211	Mehlich 3	320.36785	55.6237	44.38555	4.4	0.6646	2.6584	NA	3.76675	1550.472076	NA	116.6453	Sable	7.5	90	Prairie	92.7	4.4	2.9	0.174604622	0.09412332	0.731272058	NA	NA	NA
44	3	4	NPK	75	200	200	75	0	45.65	-73.3	1996	1996-05-15	136	1996-09-15	259	43716	124	Cereal	Snowden	late	H2O	4.795	MO	3.889791211	Mehlich 3	320.36785	55.6237	44.38555	4.4	0.6646	2.6584	NA	3.76675	1550.472076	NA	116.6453	Sable	7.5	90	Prairie	92.7	4.4	2.9	0.174604622	0.09412332	0.731272058	NA	NA	NA
44	3	5	NPK	225	200	200	112.5	112.5	45.65	-73.3	1996	1996-05-15	136	1996-09-15	259	43716	124	Cereal	Snowden	late	H2O	4.795	MO	3.889791211	Mehlich 3	320.36785	55.6237	44.38555	4.4	0.6646	2.6584	NA	3.76675	1550.472076	NA	116.6453	Sable	7.5	90	Prairie	92.7	4.4	2.9	0.174604622	0.09412332	0.731272058	NA	NA	NA
44	3	6	NPK	150	0	200	75	75	45.65	-73.3	1996	1996-05-15	136	1996-09-15	259	43716	124	Cereal	Snowden	late	H2O	4.795	MO	3.889791211	Mehlich 3	320.36785	55.6237	44.38555	4.4	0.6646	2.6584	NA	3.76675	1550.472076	NA	116.6453	Sable	7.5	90	Prairie	92.7	4.4	2.9	0.174604622	0.09412332	0.731272058	NA	NA	NA
44	3	7	NPK	150	100	200	75	75	45.65	-73.3	1996	1996-05-15	136	1996-09-15	259	43716	124	Cereal	Snowden	late	H2O	4.795	MO	3.889791211	Mehlich 3	320.36785	55.6237	44.38555	4.4	0.6646	2.6584	NA	3.76675	1550.472076	NA	116.6453	Sable	7.5	90	Prairie	92.7	4.4	2.9	0.174604622	0.09412332	0.731272058	NA	NA	NA
44	3	8	NPK	150	300	200	75	75	45.65	-73.3	1996	1996-05-15	136	1996-09-15	259	43716	124	Cereal	Snowden	late	H2O	4.795	MO	3.889791211	Mehlich 3	320.36785	55.6237	44.38555	4.4	0.6646	2.6584	NA	3.76675	1550.472076	NA	116.6453	Sable	7.5	90	Prairie	92.7	4.4	2.9	0.174604622	0.09412332	0.731272058	NA	NA	NA
44	3	9	NPK	150	200	0	75	75	45.65	-73.3	1996	1996-05-15	136	1996-09-15	259	43716	124	Cereal	Snowden	late	H2O	4.795	MO	3.889791211	Mehlich 3	320.36785	55.6237	44.38555	4.4	0.6646	2.6584	NA	3.76675	1550.472076	NA	116.6453	Sable	7.5	90	Prairie	92.7	4.4	2.9	0.174604622	0.09412332	0.731272058	NA	NA	NA
44	3	10	NPK	150	200	100	75	75	45.65	-73.3	1996	1996-05-15	136	1996-09-15	259	43716	124	Cereal	Snowden	late	H2O	4.795	MO	3.889791211	Mehlich 3	320.36785	55.6237	44.38555	4.4	0.6646	2.6584	NA	3.76675	1550.472076	NA	116.6453	Sable	7.5	90	Prairie	92.7	4.4	2.9	0.174604622	0.09412332	0.731272058	NA	NA	NA
44	3	11	NPK	150	200	300	75	75	45.65	-73.3	1996	1996-05-15	136	1996-09-15	259	43716	124	Cereal	Snowden	late	H2O	4.795	MO	3.889791211	Mehlich 3	320.36785	55.6237	44.38555	4.4	0.6646	2.6584	NA	3.76675	1550.472076	NA	116.6453	Sable	7.5	90	Prairie	92.7	4.4	2.9	0.174604622	0.09412332	0.731272058	NA	NA	NA
45	1	1	NPK	0	0	0	0	0	46.740278	-72.265278	1997	1997-05-14	134	1997-09-14	257	43716	124	Cereal	Goldrush	mid-season	H2O	5.295	MO	3.121588042	Mehlich 3	1062.174652	52.81296022	80.18287187	NA	3.515132477	3.657190638	NA	10.04545879	1695.62409	NA	140.5234673	Sable loameux	7.3	88.4	Pontiac	82.5	12.1	5.4	0.632753174	0.219231704	0.148015122	0	0	0.363333333
45	1	12	NPK	0	0	0	0	0	46.740278	-72.265278	1997	1997-05-14	134	1997-09-14	257	43716	124	Cereal	Goldrush	mid-season	H2O	5.295	MO	3.121588042	Mehlich 3	1062.174652	52.81296022	80.18287187	NA	3.515132477	3.657190638	NA	10.04545879	1695.62409	NA	140.5234673	Sable loameux	7.3	88.4	Pontiac	82.5	12.1	5.4	0.632753174	0.219231704	0.148015122	0	0	0.641176471
45	1	2	NPK	150	200	200	100	50	46.740278	-72.265278	1997	1997-05-14	134	1997-09-14	257	43716	124	Cereal	Goldrush	mid-season	H2O	5.295	MO	3.121588042	Mehlich 3	1062.174652	52.81296022	80.18287187	NA	3.515132477	3.657190638	NA	10.04545879	1695.62409	NA	140.5234673	Sable loameux	7.3	88.4	Pontiac	82.5	12.1	5.4	0.632753174	0.219231704	0.148015122	0	3.940769231	8.72
45	1	13	NPK	150	200	200	100	50	46.740278	-72.265278	1997	1997-05-14	134	1997-09-14	257	43716	124	Cereal	Goldrush	mid-season	H2O	5.295	MO	3.121588042	Mehlich 3	1062.174652	52.81296022	80.18287187	NA	3.515132477	3.657190638	NA	10.04545879	1695.62409	NA	140.5234673	Sable loameux	7.3	88.4	Pontiac	82.5	12.1	5.4	0.632753174	0.219231704	0.148015122	0	4.121848739	10.16722689
45	1	3	NPK	0	200	200	0	0	46.740278	-72.265278	1997	1997-05-14	134	1997-09-14	257	43716	124	Cereal	Goldrush	mid-season	H2O	5.295	MO	3.121588042	Mehlich 3	1062.174652	52.81296022	80.18287187	NA	3.515132477	3.657190638	NA	10.04545879	1695.62409	NA	140.5234673	Sable loameux	7.3	88.4	Pontiac	82.5	12.1	5.4	0.632753174	0.219231704	0.148015122	0	1.308	8.9816
45	1	14	NPK	0	200	200	0	0	46.740278	-72.265278	1997	1997-05-14	134	1997-09-14	257	43716	124	Cereal	Goldrush	mid-season	H2O	5.295	MO	3.121588042	Mehlich 3	1062.174652	52.81296022	80.18287187	NA	3.515132477	3.657190638	NA	10.04545879	1695.62409	NA	140.5234673	Sable loameux	7.3	88.4	Pontiac	82.5	12.1	5.4	0.632753174	0.219231704	0.148015122	0	2.162698413	6.574603175
45	1	4	NPK	75	200	200	75	0	46.740278	-72.265278	1997	1997-05-14	134	1997-09-14	257	43716	124	Cereal	Goldrush	mid-season	H2O	5.295	MO	3.121588042	Mehlich 3	1062.174652	52.81296022	80.18287187	NA	3.515132477	3.657190638	NA	10.04545879	1695.62409	NA	140.5234673	Sable loameux	7.3	88.4	Pontiac	82.5	12.1	5.4	0.632753174	0.219231704	0.148015122	0	2.502962963	10.17333333
45	1	15	NPK	75	200	200	75	0	46.740278	-72.265278	1997	1997-05-14	134	1997-09-14	257	43716	124	Cereal	Goldrush	mid-season	H2O	5.295	MO	3.121588042	Mehlich 3	1062.174652	52.81296022	80.18287187	NA	3.515132477	3.657190638	NA	10.04545879	1695.62409	NA	140.5234673	Sable loameux	7.3	88.4	Pontiac	82.5	12.1	5.4	0.632753174	0.219231704	0.148015122	0	4.498412698	6.747619048
45	1	5	NPK	225	200	200	150	75	46.740278	-72.265278	1997	1997-05-14	134	1997-09-14	257	43716	124	Cereal	Goldrush	mid-season	H2O	5.295	MO	3.121588042	Mehlich 3	1062.174652	52.81296022	80.18287187	NA	3.515132477	3.657190638	NA	10.04545879	1695.62409	NA	140.5234673	Sable loameux	7.3	88.4	Pontiac	82.5	12.1	5.4	0.632753174	0.219231704	0.148015122	0	3.127826087	6.350434783
45	1	16	NPK	225	200	200	150	75	46.740278	-72.265278	1997	1997-05-14	134	1997-09-14	257	43716	124	Cereal	Goldrush	mid-season	H2O	5.295	MO	3.121588042	Mehlich 3	1062.174652	52.81296022	80.18287187	NA	3.515132477	3.657190638	NA	10.04545879	1695.62409	NA	140.5234673	Sable loameux	7.3	88.4	Pontiac	82.5	12.1	5.4	0.632753174	0.219231704	0.148015122	0	3.938655462	8.976470588
45	1	6	NPK	150	0	200	100	50	46.740278	-72.265278	1997	1997-05-14	134	1997-09-14	257	43716	124	Cereal	Goldrush	mid-season	H2O	5.295	MO	3.121588042	Mehlich 3	1062.174652	52.81296022	80.18287187	NA	3.515132477	3.657190638	NA	10.04545879	1695.62409	NA	140.5234673	Sable loameux	7.3	88.4	Pontiac	82.5	12.1	5.4	0.632753174	0.219231704	0.148015122	0	2.725	7.539166667
45	1	17	NPK	150	0	200	100	50	46.740278	-72.265278	1997	1997-05-14	134	1997-09-14	257	43716	124	Cereal	Goldrush	mid-season	H2O	5.295	MO	3.121588042	Mehlich 3	1062.174652	52.81296022	80.18287187	NA	3.515132477	3.657190638	NA	10.04545879	1695.62409	NA	140.5234673	Sable loameux	7.3	88.4	Pontiac	82.5	12.1	5.4	0.632753174	0.219231704	0.148015122	0	3.606015038	6.966165414
45	1	7	NPK	150	100	200	100	50	46.740278	-72.265278	1997	1997-05-14	134	1997-09-14	257	43716	124	Cereal	Goldrush	mid-season	H2O	5.295	MO	3.121588042	Mehlich 3	1062.174652	52.81296022	80.18287187	NA	3.515132477	3.657190638	NA	10.04545879	1695.62409	NA	140.5234673	Sable loameux	7.3	88.4	Pontiac	82.5	12.1	5.4	0.632753174	0.219231704	0.148015122	0	2.934615385	8.803846154
45	1	18	NPK	150	100	200	100	50	46.740278	-72.265278	1997	1997-05-14	134	1997-09-14	257	43716	124	Cereal	Goldrush	mid-season	H2O	5.295	MO	3.121588042	Mehlich 3	1062.174652	52.81296022	80.18287187	NA	3.515132477	3.657190638	NA	10.04545879	1695.62409	NA	140.5234673	Sable loameux	7.3	88.4	Pontiac	82.5	12.1	5.4	0.632753174	0.219231704	0.148015122	0	1.98968254	6.920634921
45	1	8	NPK	150	300	200	100	50	46.740278	-72.265278	1997	1997-05-14	134	1997-09-14	257	43716	124	Cereal	Goldrush	mid-season	H2O	5.295	MO	3.121588042	Mehlich 3	1062.174652	52.81296022	80.18287187	NA	3.515132477	3.657190638	NA	10.04545879	1695.62409	NA	140.5234673	Sable loameux	7.3	88.4	Pontiac	82.5	12.1	5.4	0.632753174	0.219231704	0.148015122	0	0.670769231	5.953076923
45	1	19	NPK	150	300	200	100	50	46.740278	-72.265278	1997	1997-05-14	134	1997-09-14	257	43716	124	Cereal	Goldrush	mid-season	H2O	5.295	MO	3.121588042	Mehlich 3	1062.174652	52.81296022	80.18287187	NA	3.515132477	3.657190638	NA	10.04545879	1695.62409	NA	140.5234673	Sable loameux	7.3	88.4	Pontiac	82.5	12.1	5.4	0.632753174	0.219231704	0.148015122	0	3.892857143	5.19047619
45	1	9	NPK	150	200	0	100	50	46.740278	-72.265278	1997	1997-05-14	134	1997-09-14	257	43716	124	Cereal	Goldrush	mid-season	H2O	5.295	MO	3.121588042	Mehlich 3	1062.174652	52.81296022	80.18287187	NA	3.515132477	3.657190638	NA	10.04545879	1695.62409	NA	140.5234673	Sable loameux	7.3	88.4	Pontiac	82.5	12.1	5.4	0.632753174	0.219231704	0.148015122	0	11.0744	12.3824
45	1	20	NPK	150	200	0	100	50	46.740278	-72.265278	1997	1997-05-14	134	1997-09-14	257	43716	124	Cereal	Goldrush	mid-season	H2O	5.295	MO	3.121588042	Mehlich 3	1062.174652	52.81296022	80.18287187	NA	3.515132477	3.657190638	NA	10.04545879	1695.62409	NA	140.5234673	Sable loameux	7.3	88.4	Pontiac	82.5	12.1	5.4	0.632753174	0.219231704	0.148015122	0	7.681904762	11.21142857
45	1	10	NPK	150	200	100	100	50	46.740278	-72.265278	1997	1997-05-14	134	1997-09-14	257	43716	124	Cereal	Goldrush	mid-season	H2O	5.295	MO	3.121588042	Mehlich 3	1062.174652	52.81296022	80.18287187	NA	3.515132477	3.657190638	NA	10.04545879	1695.62409	NA	140.5234673	Sable loameux	7.3	88.4	Pontiac	82.5	12.1	5.4	0.632753174	0.219231704	0.148015122	0	3.506956522	8.814782609
45	1	21	NPK	150	200	100	100	50	46.740278	-72.265278	1997	1997-05-14	134	1997-09-14	257	43716	124	Cereal	Goldrush	mid-season	H2O	5.295	MO	3.121588042	Mehlich 3	1062.174652	52.81296022	80.18287187	NA	3.515132477	3.657190638	NA	10.04545879	1695.62409	NA	140.5234673	Sable loameux	7.3	88.4	Pontiac	82.5	12.1	5.4	0.632753174	0.219231704	0.148015122	0	8.769172932	8.85112782
45	1	11	NPK	150	200	300	100	50	46.740278	-72.265278	1997	1997-05-14	134	1997-09-14	257	43716	124	Cereal	Goldrush	mid-season	H2O	5.295	MO	3.121588042	Mehlich 3	1062.174652	52.81296022	80.18287187	NA	3.515132477	3.657190638	NA	10.04545879	1695.62409	NA	140.5234673	Sable loameux	7.3	88.4	Pontiac	82.5	12.1	5.4	0.632753174	0.219231704	0.148015122	0	1.5696	6.7144
45	1	22	NPK	150	200	300	100	50	46.740278	-72.265278	1997	1997-05-14	134	1997-09-14	257	43716	124	Cereal	Goldrush	mid-season	H2O	5.295	MO	3.121588042	Mehlich 3	1062.174652	52.81296022	80.18287187	NA	3.515132477	3.657190638	NA	10.04545879	1695.62409	NA	140.5234673	Sable loameux	7.3	88.4	Pontiac	82.5	12.1	5.4	0.632753174	0.219231704	0.148015122	0	2.540601504	6.638345865
45	2	1	NPK	0	0	0	0	0	46.740278	-72.265278	1997	1997-05-14	134	1997-09-14	257	43716	124	Cereal	Goldrush	mid-season	H2O	5.33	MO	3.125879004	Mehlich 3	1238.985271	61.97221641	73.79988261	NA	3.761375197	4.292173889	NA	10.88717511	1642.230316	NA	161.3985651	Sable loameux	7.3	88.4	Pontiac	82.5	12.1	5.4	0.632753174	0.219231704	0.148015122	0	2.753684211	10.67052632
45	2	12	NPK	0	0	0	0	0	46.740278	-72.265278	1997	1997-05-14	134	1997-09-14	257	43716	124	Cereal	Goldrush	mid-season	H2O	5.33	MO	3.125879004	Mehlich 3	1238.985271	61.97221641	73.79988261	NA	3.761375197	4.292173889	NA	10.88717511	1642.230316	NA	161.3985651	Sable loameux	7.3	88.4	Pontiac	82.5	12.1	5.4	0.632753174	0.219231704	0.148015122	0	1.038095238	7.007142857
45	2	2	NPK	150	200	200	100	50	46.740278	-72.265278	1997	1997-05-14	134	1997-09-14	257	43716	124	Cereal	Goldrush	mid-season	H2O	5.33	MO	3.125879004	Mehlich 3	1238.985271	61.97221641	73.79988261	NA	3.761375197	4.292173889	NA	10.88717511	1642.230316	NA	161.3985651	Sable loameux	7.3	88.4	Pontiac	82.5	12.1	5.4	0.632753174	0.219231704	0.148015122	0	9.47826087	11.56347826
45	2	13	NPK	150	200	200	100	50	46.740278	-72.265278	1997	1997-05-14	134	1997-09-14	257	43716	124	Cereal	Goldrush	mid-season	H2O	5.33	MO	3.125879004	Mehlich 3	1238.985271	61.97221641	73.79988261	NA	3.761375197	4.292173889	NA	10.88717511	1642.230316	NA	161.3985651	Sable loameux	7.3	88.4	Pontiac	82.5	12.1	5.4	0.632753174	0.219231704	0.148015122	0	13.06269841	7.007142857
45	2	3	NPK	0	200	200	0	0	46.740278	-72.265278	1997	1997-05-14	134	1997-09-14	257	43716	124	Cereal	Goldrush	mid-season	H2O	5.33	MO	3.125879004	Mehlich 3	1238.985271	61.97221641	73.79988261	NA	3.761375197	4.292173889	NA	10.88717511	1642.230316	NA	161.3985651	Sable loameux	7.3	88.4	Pontiac	82.5	12.1	5.4	0.632753174	0.219231704	0.148015122	0	0.726666667	5.359166667
45	2	14	NPK	0	200	200	0	0	46.740278	-72.265278	1997	1997-05-14	134	1997-09-14	257	43716	124	Cereal	Goldrush	mid-season	H2O	5.33	MO	3.125879004	Mehlich 3	1238.985271	61.97221641	73.79988261	NA	3.761375197	4.292173889	NA	10.88717511	1642.230316	NA	161.3985651	Sable loameux	7.3	88.4	Pontiac	82.5	12.1	5.4	0.632753174	0.219231704	0.148015122	0	0	4.946218487
45	2	4	NPK	75	200	200	75	0	46.740278	-72.265278	1997	1997-05-14	134	1997-09-14	257	43716	124	Cereal	Goldrush	mid-season	H2O	5.33	MO	3.125879004	Mehlich 3	1238.985271	61.97221641	73.79988261	NA	3.761375197	4.292173889	NA	10.88717511	1642.230316	NA	161.3985651	Sable loameux	7.3	88.4	Pontiac	82.5	12.1	5.4	0.632753174	0.219231704	0.148015122	0	2.559130435	5.11826087
45	2	15	NPK	75	200	200	75	0	46.740278	-72.265278	1997	1997-05-14	134	1997-09-14	257	43716	124	Cereal	Goldrush	mid-season	H2O	5.33	MO	3.125879004	Mehlich 3	1238.985271	61.97221641	73.79988261	NA	3.761375197	4.292173889	NA	10.88717511	1642.230316	NA	161.3985651	Sable loameux	7.3	88.4	Pontiac	82.5	12.1	5.4	0.632753174	0.219231704	0.148015122	0	4.866071429	7.688392857
45	2	5	NPK	225	200	200	150	75	46.740278	-72.265278	1997	1997-05-14	134	1997-09-14	257	43716	124	Cereal	Goldrush	mid-season	H2O	5.33	MO	3.125879004	Mehlich 3	1238.985271	61.97221641	73.79988261	NA	3.761375197	4.292173889	NA	10.88717511	1642.230316	NA	161.3985651	Sable loameux	7.3	88.4	Pontiac	82.5	12.1	5.4	0.632753174	0.219231704	0.148015122	0	1.09	7.378461538
45	2	16	NPK	225	200	200	150	75	46.740278	-72.265278	1997	1997-05-14	134	1997-09-14	257	43716	124	Cereal	Goldrush	mid-season	H2O	5.33	MO	3.125879004	Mehlich 3	1238.985271	61.97221641	73.79988261	NA	3.761375197	4.292173889	NA	10.88717511	1642.230316	NA	161.3985651	Sable loameux	7.3	88.4	Pontiac	82.5	12.1	5.4	0.632753174	0.219231704	0.148015122	0	1.816666667	6.142063492
45	2	6	NPK	150	0	200	100	50	46.740278	-72.265278	1997	1997-05-14	134	1997-09-14	257	43716	124	Cereal	Goldrush	mid-season	H2O	5.33	MO	3.125879004	Mehlich 3	1238.985271	61.97221641	73.79988261	NA	3.761375197	4.292173889	NA	10.88717511	1642.230316	NA	161.3985651	Sable loameux	7.3	88.4	Pontiac	82.5	12.1	5.4	0.632753174	0.219231704	0.148015122	0	0	0
45	2	17	NPK	150	0	200	100	50	46.740278	-72.265278	1997	1997-05-14	134	1997-09-14	257	43716	124	Cereal	Goldrush	mid-season	H2O	5.33	MO	3.125879004	Mehlich 3	1238.985271	61.97221641	73.79988261	NA	3.761375197	4.292173889	NA	10.88717511	1642.230316	NA	161.3985651	Sable loameux	7.3	88.4	Pontiac	82.5	12.1	5.4	0.632753174	0.219231704	0.148015122	0	4.048571429	8.200952381
45	2	7	NPK	150	100	200	100	50	46.740278	-72.265278	1997	1997-05-14	134	1997-09-14	257	43716	124	Cereal	Goldrush	mid-season	H2O	5.33	MO	3.125879004	Mehlich 3	1238.985271	61.97221641	73.79988261	NA	3.761375197	4.292173889	NA	10.88717511	1642.230316	NA	161.3985651	Sable loameux	7.3	88.4	Pontiac	82.5	12.1	5.4	0.632753174	0.219231704	0.148015122	0	1.706086957	6.445217391
45	2	18	NPK	150	100	200	100	50	46.740278	-72.265278	1997	1997-05-14	134	1997-09-14	257	43716	124	Cereal	Goldrush	mid-season	H2O	5.33	MO	3.125879004	Mehlich 3	1238.985271	61.97221641	73.79988261	NA	3.761375197	4.292173889	NA	10.88717511	1642.230316	NA	161.3985651	Sable loameux	7.3	88.4	Pontiac	82.5	12.1	5.4	0.632753174	0.219231704	0.148015122	0	2.413571429	3.815
45	2	8	NPK	150	300	200	100	50	46.740278	-72.265278	1997	1997-05-14	134	1997-09-14	257	43716	124	Cereal	Goldrush	mid-season	H2O	5.33	MO	3.125879004	Mehlich 3	1238.985271	61.97221641	73.79988261	NA	3.761375197	4.292173889	NA	10.88717511	1642.230316	NA	161.3985651	Sable loameux	7.3	88.4	Pontiac	82.5	12.1	5.4	0.632753174	0.219231704	0.148015122	0	2.543333333	7.3575
45	2	19	NPK	150	300	200	100	50	46.740278	-72.265278	1997	1997-05-14	134	1997-09-14	257	43716	124	Cereal	Goldrush	mid-season	H2O	5.33	MO	3.125879004	Mehlich 3	1238.985271	61.97221641	73.79988261	NA	3.761375197	4.292173889	NA	10.88717511	1642.230316	NA	161.3985651	Sable loameux	7.3	88.4	Pontiac	82.5	12.1	5.4	0.632753174	0.219231704	0.148015122	0	5.327067669	11.47368421
45	2	9	NPK	150	200	0	100	50	46.740278	-72.265278	1997	1997-05-14	134	1997-09-14	257	43716	124	Cereal	Goldrush	mid-season	H2O	5.33	MO	3.125879004	Mehlich 3	1238.985271	61.97221641	73.79988261	NA	3.761375197	4.292173889	NA	10.88717511	1642.230316	NA	161.3985651	Sable loameux	7.3	88.4	Pontiac	82.5	12.1	5.4	0.632753174	0.219231704	0.148015122	0	3.412173913	9.857391304
45	2	20	NPK	150	200	0	100	50	46.740278	-72.265278	1997	1997-05-14	134	1997-09-14	257	43716	124	Cereal	Goldrush	mid-season	H2O	5.33	MO	3.125879004	Mehlich 3	1238.985271	61.97221641	73.79988261	NA	3.761375197	4.292173889	NA	10.88717511	1642.230316	NA	161.3985651	Sable loameux	7.3	88.4	Pontiac	82.5	12.1	5.4	0.632753174	0.219231704	0.148015122	0	3.114285714	7.18015873
45	2	10	NPK	150	200	100	100	50	46.740278	-72.265278	1997	1997-05-14	134	1997-09-14	257	43716	124	Cereal	Goldrush	mid-season	H2O	5.33	MO	3.125879004	Mehlich 3	1238.985271	61.97221641	73.79988261	NA	3.761375197	4.292173889	NA	10.88717511	1642.230316	NA	161.3985651	Sable loameux	7.3	88.4	Pontiac	82.5	12.1	5.4	0.632753174	0.219231704	0.148015122	0	3.068148148	8.397037037
45	2	21	NPK	150	200	100	100	50	46.740278	-72.265278	1997	1997-05-14	134	1997-09-14	257	43716	124	Cereal	Goldrush	mid-season	H2O	5.33	MO	3.125879004	Mehlich 3	1238.985271	61.97221641	73.79988261	NA	3.761375197	4.292173889	NA	10.88717511	1642.230316	NA	161.3985651	Sable loameux	7.3	88.4	Pontiac	82.5	12.1	5.4	0.632753174	0.219231704	0.148015122	0	2.540601504	8.277443609
45	2	11	NPK	150	200	300	100	50	46.740278	-72.265278	1997	1997-05-14	134	1997-09-14	257	43716	124	Cereal	Goldrush	mid-season	H2O	5.33	MO	3.125879004	Mehlich 3	1238.985271	61.97221641	73.79988261	NA	3.761375197	4.292173889	NA	10.88717511	1642.230316	NA	161.3985651	Sable loameux	7.3	88.4	Pontiac	82.5	12.1	5.4	0.632753174	0.219231704	0.148015122	0	4.450833333	8.084166667
45	2	22	NPK	150	200	300	100	50	46.740278	-72.265278	1997	1997-05-14	134	1997-09-14	257	43716	124	Cereal	Goldrush	mid-season	H2O	5.33	MO	3.125879004	Mehlich 3	1238.985271	61.97221641	73.79988261	NA	3.761375197	4.292173889	NA	10.88717511	1642.230316	NA	161.3985651	Sable loameux	7.3	88.4	Pontiac	82.5	12.1	5.4	0.632753174	0.219231704	0.148015122	0	5.605714286	6.462142857
45	3	1	NPK	0	0	0	0	0	46.740278	-72.265278	1997	1997-05-14	134	1997-09-14	257	43716	124	Cereal	Goldrush	mid-season	H2O	5.41	MO	3.419167794	Mehlich 3	1624.13182	60.10340293	84.25612452	NA	4.309802541	4.972937721	NA	11.99192834	1678.12028	NA	189.9659139	Sable loameux	7.3	88.4	Pontiac	82.5	12.1	5.4	0.632753174	0.219231704	0.148015122	0	0	1.744
45	3	12	NPK	0	0	0	0	0	46.740278	-72.265278	1997	1997-05-14	134	1997-09-14	257	43716	124	Cereal	Goldrush	mid-season	H2O	5.41	MO	3.419167794	Mehlich 3	1624.13182	60.10340293	84.25612452	NA	4.309802541	4.972937721	NA	11.99192834	1678.12028	NA	189.9659139	Sable loameux	7.3	88.4	Pontiac	82.5	12.1	5.4	0.632753174	0.219231704	0.148015122	0	0	1.721052632
45	3	2	NPK	150	200	200	100	50	46.740278	-72.265278	1997	1997-05-14	134	1997-09-14	257	43716	124	Cereal	Goldrush	mid-season	H2O	5.41	MO	3.419167794	Mehlich 3	1624.13182	60.10340293	84.25612452	NA	4.309802541	4.972937721	NA	11.99192834	1678.12028	NA	189.9659139	Sable loameux	7.3	88.4	Pontiac	82.5	12.1	5.4	0.632753174	0.219231704	0.148015122	0	3.1392	8.4584
45	3	13	NPK	150	200	200	100	50	46.740278	-72.265278	1997	1997-05-14	134	1997-09-14	257	43716	124	Cereal	Goldrush	mid-season	H2O	5.41	MO	3.419167794	Mehlich 3	1624.13182	60.10340293	84.25612452	NA	4.309802541	4.972937721	NA	11.99192834	1678.12028	NA	189.9659139	Sable loameux	7.3	88.4	Pontiac	82.5	12.1	5.4	0.632753174	0.219231704	0.148015122	0	0.233571429	5.138571429
45	3	3	NPK	0	200	200	0	0	46.740278	-72.265278	1997	1997-05-14	134	1997-09-14	257	43716	124	Cereal	Goldrush	mid-season	H2O	5.41	MO	3.419167794	Mehlich 3	1624.13182	60.10340293	84.25612452	NA	4.309802541	4.972937721	NA	11.99192834	1678.12028	NA	189.9659139	Sable loameux	7.3	88.4	Pontiac	82.5	12.1	5.4	0.632753174	0.219231704	0.148015122	0	0	3.856923077
45	3	14	NPK	0	200	200	0	0	46.740278	-72.265278	1997	1997-05-14	134	1997-09-14	257	43716	124	Cereal	Goldrush	mid-season	H2O	5.41	MO	3.419167794	Mehlich 3	1624.13182	60.10340293	84.25612452	NA	4.309802541	4.972937721	NA	11.99192834	1678.12028	NA	189.9659139	Sable loameux	7.3	88.4	Pontiac	82.5	12.1	5.4	0.632753174	0.219231704	0.148015122	0	1.47518797	7.293984962
45	3	4	NPK	75	200	200	75	0	46.740278	-72.265278	1997	1997-05-14	134	1997-09-14	257	43716	124	Cereal	Goldrush	mid-season	H2O	5.41	MO	3.419167794	Mehlich 3	1624.13182	60.10340293	84.25612452	NA	4.309802541	4.972937721	NA	11.99192834	1678.12028	NA	189.9659139	Sable loameux	7.3	88.4	Pontiac	82.5	12.1	5.4	0.632753174	0.219231704	0.148015122	0	1.593076923	7.378461538
45	3	15	NPK	75	200	200	75	0	46.740278	-72.265278	1997	1997-05-14	134	1997-09-14	257	43716	124	Cereal	Goldrush	mid-season	H2O	5.41	MO	3.419167794	Mehlich 3	1624.13182	60.10340293	84.25612452	NA	4.309802541	4.972937721	NA	11.99192834	1678.12028	NA	189.9659139	Sable loameux	7.3	88.4	Pontiac	82.5	12.1	5.4	0.632753174	0.219231704	0.148015122	0	2.931092437	12.27394958
45	3	5	NPK	225	200	200	150	75	46.740278	-72.265278	1997	1997-05-14	134	1997-09-14	257	43716	124	Cereal	Goldrush	mid-season	H2O	5.41	MO	3.419167794	Mehlich 3	1624.13182	60.10340293	84.25612452	NA	4.309802541	4.972937721	NA	11.99192834	1678.12028	NA	189.9659139	Sable loameux	7.3	88.4	Pontiac	82.5	12.1	5.4	0.632753174	0.219231704	0.148015122	0	6.668235294	13.20823529
45	3	16	NPK	225	200	200	150	75	46.740278	-72.265278	1997	1997-05-14	134	1997-09-14	257	43716	124	Cereal	Goldrush	mid-season	H2O	5.41	MO	3.419167794	Mehlich 3	1624.13182	60.10340293	84.25612452	NA	4.309802541	4.972937721	NA	11.99192834	1678.12028	NA	189.9659139	Sable loameux	7.3	88.4	Pontiac	82.5	12.1	5.4	0.632753174	0.219231704	0.148015122	0	1.966917293	4.99924812
45	3	6	NPK	150	0	200	100	50	46.740278	-72.265278	1997	1997-05-14	134	1997-09-14	257	43716	124	Cereal	Goldrush	mid-season	H2O	5.41	MO	3.419167794	Mehlich 3	1624.13182	60.10340293	84.25612452	NA	4.309802541	4.972937721	NA	11.99192834	1678.12028	NA	189.9659139	Sable loameux	7.3	88.4	Pontiac	82.5	12.1	5.4	0.632753174	0.219231704	0.148015122	NA	NA	NA
45	3	17	NPK	150	0	200	100	50	46.740278	-72.265278	1997	1997-05-14	134	1997-09-14	257	43716	124	Cereal	Goldrush	mid-season	H2O	5.41	MO	3.419167794	Mehlich 3	1624.13182	60.10340293	84.25612452	NA	4.309802541	4.972937721	NA	11.99192834	1678.12028	NA	189.9659139	Sable loameux	7.3	88.4	Pontiac	82.5	12.1	5.4	0.632753174	0.219231704	0.148015122	0	11.36714286	11.28928571
45	3	7	NPK	150	100	200	100	50	46.740278	-72.265278	1997	1997-05-14	134	1997-09-14	257	43716	124	Cereal	Goldrush	mid-season	H2O	5.41	MO	3.419167794	Mehlich 3	1624.13182	60.10340293	84.25612452	NA	4.309802541	4.972937721	NA	11.99192834	1678.12028	NA	189.9659139	Sable loameux	7.3	88.4	Pontiac	82.5	12.1	5.4	0.632753174	0.219231704	0.148015122	0	2.369565217	8.151304348
45	3	18	NPK	150	100	200	100	50	46.740278	-72.265278	1997	1997-05-14	134	1997-09-14	257	43716	124	Cereal	Goldrush	mid-season	H2O	5.41	MO	3.419167794	Mehlich 3	1624.13182	60.10340293	84.25612452	NA	4.309802541	4.972937721	NA	11.99192834	1678.12028	NA	189.9659139	Sable loameux	7.3	88.4	Pontiac	82.5	12.1	5.4	0.632753174	0.219231704	0.148015122	0	2.01512605	9.159663866
45	3	8	NPK	150	300	200	100	50	46.740278	-72.265278	1997	1997-05-14	134	1997-09-14	257	43716	124	Cereal	Goldrush	mid-season	H2O	5.41	MO	3.419167794	Mehlich 3	1624.13182	60.10340293	84.25612452	NA	4.309802541	4.972937721	NA	11.99192834	1678.12028	NA	189.9659139	Sable loameux	7.3	88.4	Pontiac	82.5	12.1	5.4	0.632753174	0.219231704	0.148015122	0	5.631666667	11.35416667
45	3	19	NPK	150	300	200	100	50	46.740278	-72.265278	1997	1997-05-14	134	1997-09-14	257	43716	124	Cereal	Goldrush	mid-season	H2O	5.41	MO	3.419167794	Mehlich 3	1624.13182	60.10340293	84.25612452	NA	4.309802541	4.972937721	NA	11.99192834	1678.12028	NA	189.9659139	Sable loameux	7.3	88.4	Pontiac	82.5	12.1	5.4	0.632753174	0.219231704	0.148015122	0	12.54365079	10.12142857
45	3	9	NPK	150	200	0	100	50	46.740278	-72.265278	1997	1997-05-14	134	1997-09-14	257	43716	124	Cereal	Goldrush	mid-season	H2O	5.41	MO	3.419167794	Mehlich 3	1624.13182	60.10340293	84.25612452	NA	4.309802541	4.972937721	NA	11.99192834	1678.12028	NA	189.9659139	Sable loameux	7.3	88.4	Pontiac	82.5	12.1	5.4	0.632753174	0.219231704	0.148015122	0	0.6104	5.8424
45	3	20	NPK	150	200	0	100	50	46.740278	-72.265278	1997	1997-05-14	134	1997-09-14	257	43716	124	Cereal	Goldrush	mid-season	H2O	5.41	MO	3.419167794	Mehlich 3	1624.13182	60.10340293	84.25612452	NA	4.309802541	4.972937721	NA	11.99192834	1678.12028	NA	189.9659139	Sable loameux	7.3	88.4	Pontiac	82.5	12.1	5.4	0.632753174	0.219231704	0.148015122	0	2.130827068	8.113533835
45	3	10	NPK	150	200	100	100	50	46.740278	-72.265278	1997	1997-05-14	134	1997-09-14	257	43716	124	Cereal	Goldrush	mid-season	H2O	5.41	MO	3.419167794	Mehlich 3	1624.13182	60.10340293	84.25612452	NA	4.309802541	4.972937721	NA	11.99192834	1678.12028	NA	189.9659139	Sable loameux	7.3	88.4	Pontiac	82.5	12.1	5.4	0.632753174	0.219231704	0.148015122	0	2.559130435	9.762608696
45	3	21	NPK	150	200	100	100	50	46.740278	-72.265278	1997	1997-05-14	134	1997-09-14	257	43716	124	Cereal	Goldrush	mid-season	H2O	5.41	MO	3.419167794	Mehlich 3	1624.13182	60.10340293	84.25612452	NA	4.309802541	4.972937721	NA	11.99192834	1678.12028	NA	189.9659139	Sable loameux	7.3	88.4	Pontiac	82.5	12.1	5.4	0.632753174	0.219231704	0.148015122	0	1.557142857	6.310526316
45	3	11	NPK	150	200	300	100	50	46.740278	-72.265278	1997	1997-05-14	134	1997-09-14	257	43716	124	Cereal	Goldrush	mid-season	H2O	5.41	MO	3.419167794	Mehlich 3	1624.13182	60.10340293	84.25612452	NA	4.309802541	4.972937721	NA	11.99192834	1678.12028	NA	189.9659139	Sable loameux	7.3	88.4	Pontiac	82.5	12.1	5.4	0.632753174	0.219231704	0.148015122	0	2.745185185	9.204444444
45	3	22	NPK	150	200	300	100	50	46.740278	-72.265278	1997	1997-05-14	134	1997-09-14	257	43716	124	Cereal	Goldrush	mid-season	H2O	5.41	MO	3.419167794	Mehlich 3	1624.13182	60.10340293	84.25612452	NA	4.309802541	4.972937721	NA	11.99192834	1678.12028	NA	189.9659139	Sable loameux	7.3	88.4	Pontiac	82.5	12.1	5.4	0.632753174	0.219231704	0.148015122	0	5.527857143	8.330714286
46	1	1	NPK	0	0	0	0	0	46.740278	-72.265278	1997	1997-05-14	134	1997-09-14	257	43716	124	Cereal	Chieftain	mid-season	H2O	5.4	MO	3.00218515	Mehlich 3	1159.821478	65.13855947	71.52090296	NA	3.233816608	3.796268839	NA	9.040670454	1805.680527	NA	171.4338419	Sable loameux	7	87.9	Pontiac	82.5	12.1	5.4	0.632753174	0.219231704	0.148015122	0	1.288181818	4.112272727
46	1	2	NPK	150	200	200	100	50	46.740278	-72.265278	1997	1997-05-14	134	1997-09-14	257	43716	124	Cereal	Chieftain	mid-season	H2O	5.4	MO	3.00218515	Mehlich 3	1159.821478	65.13855947	71.52090296	NA	3.233816608	3.796268839	NA	9.040670454	1805.680527	NA	171.4338419	Sable loameux	7	87.9	Pontiac	82.5	12.1	5.4	0.632753174	0.219231704	0.148015122	0	11.93809524	6.955238095
46	1	3	NPK	0	200	200	0	0	46.740278	-72.265278	1997	1997-05-14	134	1997-09-14	257	43716	124	Cereal	Chieftain	mid-season	H2O	5.4	MO	3.00218515	Mehlich 3	1159.821478	65.13855947	71.52090296	NA	3.233816608	3.796268839	NA	9.040670454	1805.680527	NA	171.4338419	Sable loameux	7	87.9	Pontiac	82.5	12.1	5.4	0.632753174	0.219231704	0.148015122	0	5.549090909	6.837272727
46	1	4	NPK	75	200	200	75	0	46.740278	-72.265278	1997	1997-05-14	134	1997-09-14	257	43716	124	Cereal	Chieftain	mid-season	H2O	5.4	MO	3.00218515	Mehlich 3	1159.821478	65.13855947	71.52090296	NA	3.233816608	3.796268839	NA	9.040670454	1805.680527	NA	171.4338419	Sable loameux	7	87.9	Pontiac	82.5	12.1	5.4	0.632753174	0.219231704	0.148015122	0	10.24093023	5.982325581
46	1	5	NPK	225	200	200	150	75	46.740278	-72.265278	1997	1997-05-14	134	1997-09-14	257	43716	124	Cereal	Chieftain	mid-season	H2O	5.4	MO	3.00218515	Mehlich 3	1159.821478	65.13855947	71.52090296	NA	3.233816608	3.796268839	NA	9.040670454	1805.680527	NA	171.4338419	Sable loameux	7	87.9	Pontiac	82.5	12.1	5.4	0.632753174	0.219231704	0.148015122	0	20.07627907	7.148372093
46	1	6	NPK	150	0	200	100	50	46.740278	-72.265278	1997	1997-05-14	134	1997-09-14	257	43716	124	Cereal	Chieftain	mid-season	H2O	5.4	MO	3.00218515	Mehlich 3	1159.821478	65.13855947	71.52090296	NA	3.233816608	3.796268839	NA	9.040670454	1805.680527	NA	171.4338419	Sable loameux	7	87.9	Pontiac	82.5	12.1	5.4	0.632753174	0.219231704	0.148015122	0	7.035454545	6.490454545
46	1	7	NPK	150	100	200	100	50	46.740278	-72.265278	1997	1997-05-14	134	1997-09-14	257	43716	124	Cereal	Chieftain	mid-season	H2O	5.4	MO	3.00218515	Mehlich 3	1159.821478	65.13855947	71.52090296	NA	3.233816608	3.796268839	NA	9.040670454	1805.680527	NA	171.4338419	Sable loameux	7	87.9	Pontiac	82.5	12.1	5.4	0.632753174	0.219231704	0.148015122	0	8.834736842	8.261052632
46	1	8	NPK	150	300	200	100	50	46.740278	-72.265278	1997	1997-05-14	134	1997-09-14	257	43716	124	Cereal	Chieftain	mid-season	H2O	5.4	MO	3.00218515	Mehlich 3	1159.821478	65.13855947	71.52090296	NA	3.233816608	3.796268839	NA	9.040670454	1805.680527	NA	171.4338419	Sable loameux	7	87.9	Pontiac	82.5	12.1	5.4	0.632753174	0.219231704	0.148015122	0	10.84930233	9.683255814
46	1	9	NPK	150	200	0	100	50	46.740278	-72.265278	1997	1997-05-14	134	1997-09-14	257	43716	124	Cereal	Chieftain	mid-season	H2O	5.4	MO	3.00218515	Mehlich 3	1159.821478	65.13855947	71.52090296	NA	3.233816608	3.796268839	NA	9.040670454	1805.680527	NA	171.4338419	Sable loameux	7	87.9	Pontiac	82.5	12.1	5.4	0.632753174	0.219231704	0.148015122	0	7.412	7.3575
46	1	10	NPK	150	200	100	100	50	46.740278	-72.265278	1997	1997-05-14	134	1997-09-14	257	43716	124	Cereal	Chieftain	mid-season	H2O	5.4	MO	3.00218515	Mehlich 3	1159.821478	65.13855947	71.52090296	NA	3.233816608	3.796268839	NA	9.040670454	1805.680527	NA	171.4338419	Sable loameux	7	87.9	Pontiac	82.5	12.1	5.4	0.632753174	0.219231704	0.148015122	0	29.58571429	8.097142857
46	1	11	NPK	150	200	300	100	50	46.740278	-72.265278	1997	1997-05-14	134	1997-09-14	257	43716	124	Cereal	Chieftain	mid-season	H2O	5.4	MO	3.00218515	Mehlich 3	1159.821478	65.13855947	71.52090296	NA	3.233816608	3.796268839	NA	9.040670454	1805.680527	NA	171.4338419	Sable loameux	7	87.9	Pontiac	82.5	12.1	5.4	0.632753174	0.219231704	0.148015122	0	11.08553191	8.209787234
46	2	1	NPK	0	0	0	0	0	46.740278	-72.265278	1997	1997-05-14	134	1997-09-14	257	43716	124	Cereal	Chieftain	mid-season	H2O	5.41	MO	2.833701705	Mehlich 3	985.335116	53.26182959	70.44039126	NA	2.948644484	3.674287737	NA	8.730428035	1825.031609	NA	155.8494481	Sable loameux	7	87.9	Pontiac	82.5	12.1	5.4	0.632753174	0.219231704	0.148015122	0	2.18	4.410697674
46	2	2	NPK	150	200	200	100	50	46.740278	-72.265278	1997	1997-05-14	134	1997-09-14	257	43716	124	Cereal	Chieftain	mid-season	H2O	5.41	MO	2.833701705	Mehlich 3	985.335116	53.26182959	70.44039126	NA	2.948644484	3.674287737	NA	8.730428035	1825.031609	NA	155.8494481	Sable loameux	7	87.9	Pontiac	82.5	12.1	5.4	0.632753174	0.219231704	0.148015122	0	9.531162791	8.213023256
46	2	3	NPK	0	200	200	0	0	46.740278	-72.265278	1997	1997-05-14	134	1997-09-14	257	43716	124	Cereal	Chieftain	mid-season	H2O	5.41	MO	2.833701705	Mehlich 3	985.335116	53.26182959	70.44039126	NA	2.948644484	3.674287737	NA	8.730428035	1825.031609	NA	155.8494481	Sable loameux	7	87.9	Pontiac	82.5	12.1	5.4	0.632753174	0.219231704	0.148015122	0	1.308	4.553777778
46	2	4	NPK	75	200	200	75	0	46.740278	-72.265278	1997	1997-05-14	134	1997-09-14	257	43716	124	Cereal	Chieftain	mid-season	H2O	5.41	MO	2.833701705	Mehlich 3	985.335116	53.26182959	70.44039126	NA	2.948644484	3.674287737	NA	8.730428035	1825.031609	NA	155.8494481	Sable loameux	7	87.9	Pontiac	82.5	12.1	5.4	0.632753174	0.219231704	0.148015122	0	16.4808	6.7144
46	2	5	NPK	225	200	200	150	75	46.740278	-72.265278	1997	1997-05-14	134	1997-09-14	257	43716	124	Cereal	Chieftain	mid-season	H2O	5.41	MO	2.833701705	Mehlich 3	985.335116	53.26182959	70.44039126	NA	2.948644484	3.674287737	NA	8.730428035	1825.031609	NA	155.8494481	Sable loameux	7	87.9	Pontiac	82.5	12.1	5.4	0.632753174	0.219231704	0.148015122	0	13.89116279	8.567906977
46	2	6	NPK	150	0	200	100	50	46.740278	-72.265278	1997	1997-05-14	134	1997-09-14	257	43716	124	Cereal	Chieftain	mid-season	H2O	5.41	MO	2.833701705	Mehlich 3	985.335116	53.26182959	70.44039126	NA	2.948644484	3.674287737	NA	8.730428035	1825.031609	NA	155.8494481	Sable loameux	7	87.9	Pontiac	82.5	12.1	5.4	0.632753174	0.219231704	0.148015122	0	22.01268293	6.593170732
46	2	7	NPK	150	100	200	100	50	46.740278	-72.265278	1997	1997-05-14	134	1997-09-14	257	43716	124	Cereal	Chieftain	mid-season	H2O	5.41	MO	2.833701705	Mehlich 3	985.335116	53.26182959	70.44039126	NA	2.948644484	3.674287737	NA	8.730428035	1825.031609	NA	155.8494481	Sable loameux	7	87.9	Pontiac	82.5	12.1	5.4	0.632753174	0.219231704	0.148015122	0	25.45023256	6.033023256
46	2	8	NPK	150	300	200	100	50	46.740278	-72.265278	1997	1997-05-14	134	1997-09-14	257	43716	124	Cereal	Chieftain	mid-season	H2O	5.41	MO	2.833701705	Mehlich 3	985.335116	53.26182959	70.44039126	NA	2.948644484	3.674287737	NA	8.730428035	1825.031609	NA	155.8494481	Sable loameux	7	87.9	Pontiac	82.5	12.1	5.4	0.632753174	0.219231704	0.148015122	0	11.84136364	7.679545455
46	2	9	NPK	150	200	0	100	50	46.740278	-72.265278	1997	1997-05-14	134	1997-09-14	257	43716	124	Cereal	Chieftain	mid-season	H2O	5.41	MO	2.833701705	Mehlich 3	985.335116	53.26182959	70.44039126	NA	2.948644484	3.674287737	NA	8.730428035	1825.031609	NA	155.8494481	Sable loameux	7	87.9	Pontiac	82.5	12.1	5.4	0.632753174	0.219231704	0.148015122	0	17.004	11.881
46	2	10	NPK	150	200	100	100	50	46.740278	-72.265278	1997	1997-05-14	134	1997-09-14	257	43716	124	Cereal	Chieftain	mid-season	H2O	5.41	MO	2.833701705	Mehlich 3	985.335116	53.26182959	70.44039126	NA	2.948644484	3.674287737	NA	8.730428035	1825.031609	NA	155.8494481	Sable loameux	7	87.9	Pontiac	82.5	12.1	5.4	0.632753174	0.219231704	0.148015122	0	12.01534884	9.936744186
46	2	11	NPK	150	200	300	100	50	46.740278	-72.265278	1997	1997-05-14	134	1997-09-14	257	43716	124	Cereal	Chieftain	mid-season	H2O	5.41	MO	2.833701705	Mehlich 3	985.335116	53.26182959	70.44039126	NA	2.948644484	3.674287737	NA	8.730428035	1825.031609	NA	155.8494481	Sable loameux	7	87.9	Pontiac	82.5	12.1	5.4	0.632753174	0.219231704	0.148015122	0	11.94045455	8.224545455
46	3	1	NPK	0	0	0	0	0	46.740278	-72.265278	1997	1997-05-14	134	1997-09-14	257	43716	124	Cereal	Chieftain	mid-season	H2O	5.525	MO	3.692025125	Mehlich 3	1766.914999	74.27300565	93.4947278	NA	3.384830512	3.971201706	NA	12.11751722	1826.066386	NA	143.6781084	Sable loameux	7	87.9	Pontiac	82.5	12.1	5.4	0.632753174	0.219231704	0.148015122	0	0	2.535918367
46	3	2	NPK	150	200	200	100	50	46.740278	-72.265278	1997	1997-05-14	134	1997-09-14	257	43716	124	Cereal	Chieftain	mid-season	H2O	5.525	MO	3.692025125	Mehlich 3	1766.914999	74.27300565	93.4947278	NA	3.384830512	3.971201706	NA	12.11751722	1826.066386	NA	143.6781084	Sable loameux	7	87.9	Pontiac	82.5	12.1	5.4	0.632753174	0.219231704	0.148015122	0	20.9187234	8.488085106
46	3	3	NPK	0	200	200	0	0	46.740278	-72.265278	1997	1997-05-14	134	1997-09-14	257	43716	124	Cereal	Chieftain	mid-season	H2O	5.525	MO	3.692025125	Mehlich 3	1766.914999	74.27300565	93.4947278	NA	3.384830512	3.971201706	NA	12.11751722	1826.066386	NA	143.6781084	Sable loameux	7	87.9	Pontiac	82.5	12.1	5.4	0.632753174	0.219231704	0.148015122	0	6.006122449	7.51877551
46	3	4	NPK	75	200	200	75	0	46.740278	-72.265278	1997	1997-05-14	134	1997-09-14	257	43716	124	Cereal	Chieftain	mid-season	H2O	5.525	MO	3.692025125	Mehlich 3	1766.914999	74.27300565	93.4947278	NA	3.384830512	3.971201706	NA	12.11751722	1826.066386	NA	143.6781084	Sable loameux	7	87.9	Pontiac	82.5	12.1	5.4	0.632753174	0.219231704	0.148015122	0	13.1273913	7.914347826
46	3	5	NPK	225	200	200	150	75	46.740278	-72.265278	1997	1997-05-14	134	1997-09-14	257	43716	124	Cereal	Chieftain	mid-season	H2O	5.525	MO	3.692025125	Mehlich 3	1766.914999	74.27300565	93.4947278	NA	3.384830512	3.971201706	NA	12.11751722	1826.066386	NA	143.6781084	Sable loameux	7	87.9	Pontiac	82.5	12.1	5.4	0.632753174	0.219231704	0.148015122	0	37.387	4.142
46	3	6	NPK	150	0	200	100	50	46.740278	-72.265278	1997	1997-05-14	134	1997-09-14	257	43716	124	Cereal	Chieftain	mid-season	H2O	5.525	MO	3.692025125	Mehlich 3	1766.914999	74.27300565	93.4947278	NA	3.384830512	3.971201706	NA	12.11751722	1826.066386	NA	143.6781084	Sable loameux	7	87.9	Pontiac	82.5	12.1	5.4	0.632753174	0.219231704	0.148015122	0	10.99909091	6.589545455
46	3	7	NPK	150	100	200	100	50	46.740278	-72.265278	1997	1997-05-14	134	1997-09-14	257	43716	124	Cereal	Chieftain	mid-season	H2O	5.525	MO	3.692025125	Mehlich 3	1766.914999	74.27300565	93.4947278	NA	3.384830512	3.971201706	NA	12.11751722	1826.066386	NA	143.6781084	Sable loameux	7	87.9	Pontiac	82.5	12.1	5.4	0.632753174	0.219231704	0.148015122	0	24.5904	5.3628
46	3	8	NPK	150	300	200	100	50	46.740278	-72.265278	1997	1997-05-14	134	1997-09-14	257	43716	124	Cereal	Chieftain	mid-season	H2O	5.525	MO	3.692025125	Mehlich 3	1766.914999	74.27300565	93.4947278	NA	3.384830512	3.971201706	NA	12.11751722	1826.066386	NA	143.6781084	Sable loameux	7	87.9	Pontiac	82.5	12.1	5.4	0.632753174	0.219231704	0.148015122	0	13.63767442	5.424651163
46	3	9	NPK	150	200	0	100	50	46.740278	-72.265278	1997	1997-05-14	134	1997-09-14	257	43716	124	Cereal	Chieftain	mid-season	H2O	5.525	MO	3.692025125	Mehlich 3	1766.914999	74.27300565	93.4947278	NA	3.384830512	3.971201706	NA	12.11751722	1826.066386	NA	143.6781084	Sable loameux	7	87.9	Pontiac	82.5	12.1	5.4	0.632753174	0.219231704	0.148015122	0	23.93458333	6.94875
46	3	10	NPK	150	200	100	100	50	46.740278	-72.265278	1997	1997-05-14	134	1997-09-14	257	43716	124	Cereal	Chieftain	mid-season	H2O	5.525	MO	3.692025125	Mehlich 3	1766.914999	74.27300565	93.4947278	NA	3.384830512	3.971201706	NA	12.11751722	1826.066386	NA	143.6781084	Sable loameux	7	87.9	Pontiac	82.5	12.1	5.4	0.632753174	0.219231704	0.148015122	0	19.76863636	8.571363636
46	3	11	NPK	150	200	300	100	50	46.740278	-72.265278	1997	1997-05-14	134	1997-09-14	257	43716	124	Cereal	Chieftain	mid-season	H2O	5.525	MO	3.692025125	Mehlich 3	1766.914999	74.27300565	93.4947278	NA	3.384830512	3.971201706	NA	12.11751722	1826.066386	NA	143.6781084	Sable loameux	7	87.9	Pontiac	82.5	12.1	5.4	0.632753174	0.219231704	0.148015122	0	11.08956522	7.96173913
47	1	1	NPK	0	0	0	0	0	46.740278	-72.265278	1997	1997-05-14	134	1997-09-14	257	43716	124	Cereal	Coastal Russet	mid-season	H2O	5.515	MO	4.593211651	Mehlich 3	1462.540063	69.32513959	97.62209054	NA	5.324065733	5.267300204	NA	13.69327547	1893.296766	NA	138.3459812	Sable loameux	8	81.9	Pontiac	82.5	12.1	5.4	0.632753174	0.219231704	0.148015122	0	2.058888889	10.17333333
47	1	12	NPK	0	0	0	0	0	46.740278	-72.265278	1997	1997-05-14	134	1997-09-14	257	43716	124	Cereal	Coastal Russet	mid-season	H2O	5.515	MO	4.593211651	Mehlich 3	1462.540063	69.32513959	97.62209054	NA	5.324065733	5.267300204	NA	13.69327547	1893.296766	NA	138.3459812	Sable loameux	8	81.9	Pontiac	82.5	12.1	5.4	0.632753174	0.219231704	0.148015122	0	3.255844156	7.007142857
47	1	2	NPK	150	200	200	100	50	46.740278	-72.265278	1997	1997-05-14	134	1997-09-14	257	43716	124	Cereal	Coastal Russet	mid-season	H2O	5.515	MO	4.593211651	Mehlich 3	1462.540063	69.32513959	97.62209054	NA	5.324065733	5.267300204	NA	13.69327547	1893.296766	NA	138.3459812	Sable loameux	8	81.9	Pontiac	82.5	12.1	5.4	0.632753174	0.219231704	0.148015122	0	13.48875	19.48375
47	1	13	NPK	150	200	200	100	50	46.740278	-72.265278	1997	1997-05-14	134	1997-09-14	257	43716	124	Cereal	Coastal Russet	mid-season	H2O	5.515	MO	4.593211651	Mehlich 3	1462.540063	69.32513959	97.62209054	NA	5.324065733	5.267300204	NA	13.69327547	1893.296766	NA	138.3459812	Sable loameux	8	81.9	Pontiac	82.5	12.1	5.4	0.632753174	0.219231704	0.148015122	0	18.37428571	8.304761905
47	1	3	NPK	0	200	200	0	0	46.740278	-72.265278	1997	1997-05-14	134	1997-09-14	257	43716	124	Cereal	Coastal Russet	mid-season	H2O	5.515	MO	4.593211651	Mehlich 3	1462.540063	69.32513959	97.62209054	NA	5.324065733	5.267300204	NA	13.69327547	1893.296766	NA	138.3459812	Sable loameux	8	81.9	Pontiac	82.5	12.1	5.4	0.632753174	0.219231704	0.148015122	0	4.905	13.8975
47	1	14	NPK	0	200	200	0	0	46.740278	-72.265278	1997	1997-05-14	134	1997-09-14	257	43716	124	Cereal	Coastal Russet	mid-season	H2O	5.515	MO	4.593211651	Mehlich 3	1462.540063	69.32513959	97.62209054	NA	5.324065733	5.267300204	NA	13.69327547	1893.296766	NA	138.3459812	Sable loameux	8	81.9	Pontiac	82.5	12.1	5.4	0.632753174	0.219231704	0.148015122	0	3.892857143	10.98650794
47	1	4	NPK	75	200	200	75	0	46.740278	-72.265278	1997	1997-05-14	134	1997-09-14	257	43716	124	Cereal	Coastal Russet	mid-season	H2O	5.515	MO	4.593211651	Mehlich 3	1462.540063	69.32513959	97.62209054	NA	5.324065733	5.267300204	NA	13.69327547	1893.296766	NA	138.3459812	Sable loameux	8	81.9	Pontiac	82.5	12.1	5.4	0.632753174	0.219231704	0.148015122	0	4.855454545	10.60272727
47	1	15	NPK	75	200	200	75	0	46.740278	-72.265278	1997	1997-05-14	134	1997-09-14	257	43716	124	Cereal	Coastal Russet	mid-season	H2O	5.515	MO	4.593211651	Mehlich 3	1462.540063	69.32513959	97.62209054	NA	5.324065733	5.267300204	NA	13.69327547	1893.296766	NA	138.3459812	Sable loameux	8	81.9	Pontiac	82.5	12.1	5.4	0.632753174	0.219231704	0.148015122	0	7.093650794	6.401587302
47	1	5	NPK	225	200	200	150	75	46.740278	-72.265278	1997	1997-05-14	134	1997-09-14	257	43716	124	Cereal	Coastal Russet	mid-season	H2O	5.515	MO	4.593211651	Mehlich 3	1462.540063	69.32513959	97.62209054	NA	5.324065733	5.267300204	NA	13.69327547	1893.296766	NA	138.3459812	Sable loameux	8	81.9	Pontiac	82.5	12.1	5.4	0.632753174	0.219231704	0.148015122	0	11.62666667	16.92095238
47	1	16	NPK	225	200	200	150	75	46.740278	-72.265278	1997	1997-05-14	134	1997-09-14	257	43716	124	Cereal	Coastal Russet	mid-season	H2O	5.515	MO	4.593211651	Mehlich 3	1462.540063	69.32513959	97.62209054	NA	5.324065733	5.267300204	NA	13.69327547	1893.296766	NA	138.3459812	Sable loameux	8	81.9	Pontiac	82.5	12.1	5.4	0.632753174	0.219231704	0.148015122	0	10.16240602	9.752631579
47	1	6	NPK	150	0	200	100	50	46.740278	-72.265278	1997	1997-05-14	134	1997-09-14	257	43716	124	Cereal	Coastal Russet	mid-season	H2O	5.515	MO	4.593211651	Mehlich 3	1462.540063	69.32513959	97.62209054	NA	5.324065733	5.267300204	NA	13.69327547	1893.296766	NA	138.3459812	Sable loameux	8	81.9	Pontiac	82.5	12.1	5.4	0.632753174	0.219231704	0.148015122	0	11.69272727	12.88181818
47	1	17	NPK	150	0	200	100	50	46.740278	-72.265278	1997	1997-05-14	134	1997-09-14	257	43716	124	Cereal	Coastal Russet	mid-season	H2O	5.515	MO	4.593211651	Mehlich 3	1462.540063	69.32513959	97.62209054	NA	5.324065733	5.267300204	NA	13.69327547	1893.296766	NA	138.3459812	Sable loameux	8	81.9	Pontiac	82.5	12.1	5.4	0.632753174	0.219231704	0.148015122	0	7.699206349	8.650793651
[truncated: 11,860 more rows]
[truncated: 3 more columns]
